# Supplementary material for: Comparison of proteomic datasets from hypertrophic chondrocytes in response to ER stress
Source: Data Brief. 2016 Mar 2;7:449–51. doi: 10.1016/j.dib.2016.02.065 (PMC4789308; doi:10.1016/j.dib.2016.02.065)
Supplement: Supplementary file 1 — Supplementary material [file mmc1.xlsx]

## Sheet: Sup Table 1
Supplemental Table 1: A Complete list of proteins (1078) identified with the protein name, the UniProt accession number, gene name, fold change, Fisher's exact test and the coefficient of variance (CV)calculated for both wt and 13del
Total identified Proteins (1078)	Accession Number	Gene Name	Fold change 13del/wt	log2 FC	Fisher's Exact Test (P-Value): (p = 0.05)	-log P value	NORMALIZED SPECTRAL COUNTS
							Control								MCDS
							wt1	wt2	wt3	wt 4	wt 5	STD	Avg	CV (%)	13del1	13del2	13del3	13del4	13del5	STD	Avg	CV (%)
Eukaryotic translation initiation factor 3 subunit F	Q9DCH4	Eif3f	1.2	0.263034	0.41	0.387216	6.8029	-	-	-	6.872	0.0488611	6.83745	0.71461	6.4319	3.836	3.453	-	2.6495	1.63603	4.0926	39.9753
Alcohol dehydrogenase [NADP(+)]	Q9JII6	Akr1a1	2	1	0.24	0.619789	4.5353	-	-	-	4.4177	0.0831558	4.4765	1.85761	5.8472	3.0688	3.453	2.5732	2.6495	1.3489	3.51834	38.3391
Secretory carrier-associated membrane protein 3	O35609	Scamp3	3.4	1.76553	0.024	1.61979	-	1.5789	-	-	1.4726	0.0751655	1.52575	4.92646	4.093	6.1376	-	-	-	1.44575	5.1153	28.2633
ADP-dependent glucokinase	Q8VDL4	Adpgk	2	1	0.28	0.552842	-	1.5789	-	-	1.4726	0.0751655	1.52575	4.92646	1.7542	3.0688	-	-	1.3248	0.908671	2.04927	44.3413
Programmed cell death protein 5	P56812	Pdcd5	1.7	0.765535	0.28	0.552842	-	1.5789	-	-	1.4726	0.0751655	1.52575	4.92646	2.9236	2.3016	-	-	-	0.43982	2.6126	16.8346
Heterogeneous nuclear ribonucleoprotein U-like protein 2	Q00PI9	Hnrnpul2	2.7	1.43296	0.11	0.958607	-	1.5789	-	-	1.4726	0.0751655	1.52575	4.92646	4.093	1.5344	1.151	-	1.3248	1.38702	2.0258	68.4677
Glycogen phosphorylase, muscle form	Q9WUB3	Pygm	3.2	1.67807	0.00093	3.03152	-	6.3158	-	-	5.8903	0.300874	6.10305	4.92989	9.9402	10.741	8.057	6.4329	3.9743	2.72932	7.82908	34.8613
NADH-ubiquinone oxidoreductase 75 kDa subunit, mitochondrial	Q91VD9	Ndufs1	0.2	-2.32193	0.002	2.69897	-	6.3158	-	-	5.8903	0.300874	6.10305	4.92989	0.58472	2.3016	-	-	-	1.21402	1.44316	84.1222
Synaptosomal-associated protein 23	O09044	Snap23	0.7	-0.514573	0.28	0.552842	-	3.1579	-	-	2.9451	0.150472	3.0515	4.93109	1.7542	2.3016	-	-	-	0.38707	2.0279	19.0872
Sorting nexin-2	Q9CWK8	Snx2	1	0	0.55	0.259637	-	3.1579	-	-	2.9451	0.150472	3.0515	4.93109	4.093	2.3016	-	-	-	1.26671	3.1973	39.6181
T-complex protein 1 subunit alpha	P11983	Tcp1	2.1	1.07039	0.018	1.74473	5.6691	6.3158	-	-	5.8903	0.328684	5.9584	5.51632	9.9402	9.9736	5.755	6.4329	5.299	2.29671	7.48014	30.704
14-3-3 protein eta	P68510	Ywhah	0.9	-0.152003	0.078	1.10791	11.338	12.632	-	-	12.271	0.667738	12.0803	5.52748	5.8472	7.672	3.453	6.4329	10.598	2.61869	6.80062	38.5067
Src substrate cortactin	Q60598	Cttn	3.4	1.76553	0.0028	2.55284	-	3.1579	-	-	3.436	0.196646	3.29695	5.96449	8.7708	8.4392	-	3.8598	1.3248	3.62494	5.59865	64.7467
Leucine--tRNA ligase, cytoplasmic	Q8BMJ2	Lars	1.1	0.137504	0.52	0.283997	-	6.3158	-	-	6.872	0.393293	6.5939	5.96449	7.0166	7.672	-	-	-	0.463438	7.3443	6.31017
Cytochrome b-c1 complex subunit 2, mitochondrial	Q9DB77	Uqcrc2	1	0	0.54	0.267606	-	3.1579	-	-	3.436	0.196646	3.29695	5.96449	3.5083	3.0688	-	-	-	0.310773	3.28855	9.45017
RecName: Full	Q8CAQ8	Immt	0.7	-0.514573	0.15	0.823909	-	-	5.4208	-	4.9086	0.36218	5.1647	7.01261	1.1694	4.6032	1.151	-	-	1.98784	2.30787	86.1332
Putative pre-mRNA-splicing factor ATP-dependent RNA helicase DHX15	O35286	Dhx15	0.4	-1.32193	0.068	1.16749	-	-	5.4208	-	4.9086	0.36218	5.1647	7.01261	3.5083	0.7672	-	-	-	1.93825	2.13775	90.6678
Eukaryotic translation initiation factor 3 subunit L	Q8QZY1	Eif3l	1.2	0.263034	0.37	0.431798	10.204	9.4737	-	-	8.8354	0.684815	9.50437	7.20527	7.0166	3.0688	10.359	5.1463	7.9486	2.76798	6.70786	41.2647
Histone H1.5	P43276	Hist1h1b	1.1	0.137504	0.58	0.236572	3.4015	3.1579	-	-	2.9451	0.228373	3.16817	7.20837	3.5083	3.0688	1.151	2.5732	-	1.0235	2.57532	39.7426
EGF-like repeat and discoidin I-like domain-containing protein 3	O35474	Edil3	2.2	1.1375	0.13	0.886057	3.4015	3.1579	-	-	2.9451	0.228373	3.16817	7.20837	4.093	0.7672	4.604	5.1463	6.6238	2.16322	4.24686	50.9369
Hypoxia up-regulated protein 1	Q9JKR6	Hyou1	1.6	0.678072	0.012	1.92082	5.6691	4.7368	5.4208	6.2575	5.3994	0.548	5.49672	9.96958	12.279	10.741	5.755	11.579	3.9743	3.74605	8.86566	42.2535
Pre-mRNA-processing-splicing factor 8	Q99PV0	Prpf8	0.6	-0.736966	0.094	1.02687	3.4015	-	-	-	3.9268	0.371443	3.66415	10.1372	2.3389	0.7672	-	-	1.3248	0.796823	1.47697	53.9499
Growth factor receptor-bound protein 10	Q60760	Grb10	5.5	2.45943	0.024	1.61979	1.1338	-	-	-	0.98171	0.107544	1.05776	10.1672	1.1694	5.3704	1.151	3.8598	-	2.08786	2.88765	72.303
Vesicle-associated membrane protein-associated protein A	Q9WV55	Vapa	2.6	1.37851	0.25	0.60206	1.1338	-	-	-	0.98171	0.107544	1.05776	10.1672	0.58472	3.836	1.151	-	-	1.73689	1.85724	93.52
Mannose-1-phosphate guanyltransferase beta	Q8BTZ7	Gmppb	4.1	2.03562	0.056	1.25181	1.1338	-	-	-	0.98171	0.107544	1.05776	10.1672	4.093	0.7672	-	2.5732	1.3248	1.47662	2.18955	67.4392
40S ribosomal protein S24	P62849	Rps24	0.6	-0.736966	0.42	0.376751	1.1338	-	-	-	0.98171	0.107544	1.05776	10.1672	1.1694	-	-	-	-	#DIV/0!	1.1694	#DIV/0!
ATP synthase subunit gamma, mitochondrial	Q91VR2	Atp5c1	0.6	-0.736966	0.42	0.376751	1.1338	-	-	-	0.98171	0.107544	1.05776	10.1672	1.1694	-	-	-	-	#DIV/0!	1.1694	#DIV/0!
Zyxin	Q62523	Zyx	1	0	0.5	0.30103	2.2676	-	-	-	1.9634	0.215102	2.1155	10.1679	0.58472	3.836	-	-	-	2.299	2.21036	104.01
Glutathione peroxidase 7	Q99LJ6	Gpx7	0.9	-0.152003	0.39	0.408935	2.2676	-	-	-	1.9634	0.215102	2.1155	10.1679	1.7542	0.7672	1.151	-	-	0.497548	1.22413	40.6449
26S proteasome non-ATPase regulatory subunit 13	Q9WVJ2	Psmd13	1.9	0.925999	0.4	0.39794	3.4015	-	-	-	2.9451	0.322724	3.1733	10.17	2.9236	0.7672	3.453	2.5732	2.6495	1.0142	2.4733	41.0058
Glutathione S-transferase P 1	P19157	Gstp1	0.9	-0.152003	0.056	1.25181	6.8029	7.8947	-	-	8.3445	0.792767	7.6807	10.3215	1.7542	4.6032	4.604	5.1463	3.9743	1.33094	4.0164	33.1376
Serine--tRNA ligase, cytoplasmic	P26638	Sars	2.2	1.1375	0.074	1.13077	-	6.3158	-	-	7.3628	0.740341	6.8393	10.8248	7.6013	8.4392	3.453	6.4329	3.9743	2.19602	5.98014	36.7218
General vesicular transport factor p115	Q9Z1Z0	Uso1	3.6	1.848	0.0016	2.79588	3.4015	3.1579	-	-	3.9268	0.392956	3.4954	11.2421	5.8472	5.3704	13.812	9.0061	3.9743	3.92922	7.602	51.6867
Cytoskeleton-associated protein 4	Q8BMK4	Ckap4	1	0	0.44	0.356547	47.62	47.368	43.366	56.317	41.723	5.65664	47.2788	11.9644	33.914	51.402	55.248	51.463	49.016	8.29653	48.2086	17.2096
Ig gamma-2A chain C region, A allele	P01863	Ighg	0.4	-1.32193	0.015	1.82391	5.6691	4.7368	5.4208	-	6.3811	0.678941	5.55195	12.2289	5.8472	2.3016	-	-	-	2.50712	4.0744	61.5334
Heat shock cognate 71 kDa protein	P63017	Hspa8	0.9	-0.152003	0.047	1.3279	45.353	48.947	37.945	50.06	53.012	5.78757	47.0634	12.2974	42.684	30.688	48.342	51.463	39.743	8.08683	42.584	18.9903
Heterogeneous nuclear ribonucleoprotein L	Q8R081	Hnrnpl	2.9	1.53605	0.0029	2.5376	5.6691	4.7368	-	-	-	0.659236	5.20295	12.6704	1.1694	6.1376	8.057	7.7195	6.6238	2.78	5.94146	46.7898
Annexin A6	P14824	Anxa6	0.9	-0.152003	0.24	0.619789	22.676	30	21.683	25.03	26.015	3.25584	25.0808	12.9814	30.405	16.111	18.416	16.726	29.145	7.01617	22.1606	31.6606
40S ribosomal protein S9	Q6ZWN5	Rps9	1	0	0.55	0.259637	4.5353	4.7368	5.4208	6.2575	4.9086	0.689996	5.1718	13.3415	5.2625	2.3016	5.755	7.7195	5.299	1.93956	5.26752	36.8211
Probable ATP-dependent RNA helicase DDX17	Q501J6	Ddx17	0.9	-0.152003	0.25	0.60206	5.6691	-	-	-	6.872	0.850579	6.27055	13.5647	5.2625	6.1376	-	-	-	0.618789	5.70005	10.8559
Staphylococcal nuclease domain-containing protein 1	Q78PY7	Snd1	1.3	0.378512	0.1	1	13.606	15.789	-	18.772	14.726	2.21934	15.7233	14.115	17.542	16.878	11.51	15.439	21.196	3.51091	16.513	21.2615
78 kDa glucose-regulated protein	P20029	Hspa5/BiP	1.8	0.847997	0.00095	3.02228	55.557	78.947	65.049	68.832	56.939	9.53067	65.0648	14.648	108.17	93.598	127.76	120.94	129.83	15.1419	116.06	13.0467
40S ribosomal protein SA	P14206	Rpsa	1.6	0.678072	0.5	0.30103	7.9367	-	-	6.2575	8.3445	1.10616	7.5129	14.7235	3.5083	3.836	6.906	12.866	7.9486	3.79212	7.01298	54.0729
Parathymosin	Q9D0J8	Ptms	0.5	-1	0.034	1.46852	4.5353	-	5.4208	6.2575	6.3811	0.856085	5.64867	15.1555	3.5083	3.836	-	1.2866	2.6495	1.13819	2.8201	40.3598
Transmembrane 9 superfamily member 2	P58021	Tm9sf2	1	0	0.52	0.283997	-	3.1579	-	-	3.9268	0.543694	3.54235	15.3484	4.093	3.0688	-	-	-	0.724219	3.5809	20.2245
Ras-related protein R-Ras2	P62071	Rras2	2.2	1.1375	0.35	0.455932	-	3.1579	-	-	3.9268	0.543694	3.54235	15.3484	1.7542	1.5344	3.453	6.4329	2.6495	1.97971	3.1648	62.5542
Dolichyl-diphosphooligosaccharide--protein glycosyltransferase subunit STT3A	P46978	Stt3a	1.8	0.847997	0.61	0.21467	-	1.5789	-	-	1.9634	0.271883	1.77115	15.3506	0.58472	0.7672	2.302	2.5732	-	1.0258	1.55678	65.8924
Isopentenyl-diphosphate Delta-isomerase 1	P58044	Idi1	1.2	0.263034	0.52	0.283997	-	1.5789	-	-	1.9634	0.271883	1.77115	15.3506	1.7542	-	-	1.2866	1.3248	0.259645	1.4552	17.8426
Prolyl 3-hydroxylase 1	Q3V1T4	Lepre1	0.9	-0.152003	0.26	0.585027	9.0706	9.4737	10.842	12.515	12.762	1.69221	10.9327	15.4785	8.7708	13.042	6.906	11.579	7.9486	2.57021	9.64928	26.6363
Nucleolin	P09405	Ncl	0.8	-0.321928	0.057	1.24413	18.141	18.947	16.262	12.515	15.217	2.54271	16.2164	15.6799	11.11	11.508	12.661	12.866	14.572	1.35645	12.5434	10.814
Chondroitin sulfate proteoglycan 4	Q8VHY0	Cspg4	1.1	0.137504	0.49	0.309804	30.613	34.737	-	25.03	25.524	4.59551	28.976	15.8597	24.558	26.852	28.775	23.159	19.871	3.42544	24.643	13.9003
Aspartate aminotransferase, cytoplasmic	P05201	Got1	0.4	-1.32193	0.076	1.11919	3.4015	4.7368	-	-	4.4177	0.697318	4.18533	16.661	4.093	1.5344	-	-	-	1.8092	2.8137	64.2998
Huntingtin-interacting protein 1-related protein	Q9JKY5	Hip1r	3.9	1.96347	0.0019	2.72125	1.1338	1.5789	-	-	1.4726	0.23245	1.3951	16.6619	5.2625	9.9736	1.151	-	-	4.41469	5.46237	80.8202
Serpin H1	P19324	Serpinh1	1.3	0.378512	0.056	1.25181	58.959	44.211	37.945	43.802	46.14	7.75639	46.2114	16.7846	35.083	43.73	73.664	73.335	75.511	19.3024	60.2646	32.0295
60S ribosomal protein L7	P14148	Rpl7	1	0	0.28	0.552842	10.204	7.8947	10.842	-	7.8537	1.5514	9.1986	16.8656	4.6777	7.672	4.604	10.293	7.9486	2.41462	7.03906	34.3031
60S ribosomal protein L11	Q9CXW4	Rpl11	0.9	-0.152003	0.25	0.60206	4.5353	6.3158	5.4208	-	4.4177	0.884031	5.1724	17.0913	0.58472	4.6032	4.604	1.2866	7.9486	2.96469	3.80542	77.9069
CD109 antigen	Q8R422	Cd109	2.5	1.32193	0.1	1	-	3.1579	-	-	2.4543	0.49752	2.8061	17.73	2.3389	5.3704	2.302	3.8598	-	1.4614	3.46778	42.1422
Clathrin interactor 1	Q99KN9	Clint1	0.6	-0.736966	0.072	1.14267	-	6.3158	-	-	4.9086	0.995041	5.6122	17.73	1.1694	3.836	-	-	1.3248	1.49672	2.11007	70.9324
26S protease regulatory subunit 4	P62192	Psmc1	5.2	2.37851	0.00039	3.40894	-	3.1579	-	-	2.4543	0.49752	2.8061	17.73	5.8472	3.836	9.208	6.4329	3.9743	2.19032	5.85968	37.3794
Sarcoplasmic/endoplasmic reticulum calcium ATPase 1	Q8R429	Atp2a1	0.3	-1.73697	0.026	1.58503	-	6.3158	-	-	4.9086	0.995041	5.6122	17.73	3.5083	-	-	-	-	#DIV/0!	3.5083	#DIV/0!
Cartilage matrix protein	P51942	Matn1	1.1	0.137504	0.36	0.443697	112.25	74.211	92.153	75.09	98.171	16.104	90.375	17.8191	73.674	74.418	118.55	113.22	111.28	22.2369	98.2284	22.6379
Arginine--tRNA ligase, cytoplasmic	Q9D0I9	Rars	2	1	0.089	1.05061	6.8029	4.7368	-	-	5.8903	1.03539	5.81	17.8208	7.0166	4.6032	10.359	7.7195	5.299	2.26047	6.99946	32.2949
Annexin A7	Q07076	Anxa7	2.8	1.48543	0.054	1.26761	2.2676	1.5789	-	-	1.9634	0.345129	1.93663	17.8211	2.3389	5.3704	2.302	3.8598	2.6495	1.31745	3.30412	39.873
Caprin-1	Q60865	Caprin1	2.3	1.20163	0.13	0.886057	2.2676	1.5789	-	-	1.9634	0.345129	1.93663	17.8211	1.7542	4.6032	5.755	-	1.3248	2.16042	3.3593	64.3115
Galactokinase	Q9R0N0	Galk1	2.2	1.1375	0.18	0.744727	2.2676	1.5789	-	-	1.9634	0.345129	1.93663	17.8211	2.9236	2.3016	2.302	2.5732	2.6495	0.261353	2.54998	10.2492
Protein-glutamine gamma-glutamyltransferase 2	P21981	Tgm2	1.7	0.765535	0.54	0.267606	2.2676	1.5789	-	-	1.9634	0.345129	1.93663	17.8211	0.58472	0.7672	3.453	2.5732	2.6495	1.26336	2.00552	62.9938
Thimet oligopeptidase	Q8C1A5	Thop1	1.9	0.925999	0.13	0.886057	2.2676	3.1579	-	-	2.4543	0.469493	2.6266	17.8746	5.2625	2.3016	2.302	2.5732	2.6495	1.26464	3.01776	41.9067
Ras GTPase-activating-like protein IQGAP1	Q9JKF1	Iqgap1	1.3	0.378512	0.019	1.72125	12.472	12.632	16.262	12.515	9.8171	2.29575	12.7396	18.0206	21.635	13.042	14.963	14.152	18.547	3.54917	16.4678	21.5522
ADP-ribosylation factor 1	P84078	Arf1	1.6	0.678072	0.059	1.22915	6.8029	-	5.4208	6.2575	4.4177	1.04035	5.72473	18.173	9.3555	3.0688	6.906	9.0061	7.9486	2.5301	7.257	34.8642
14-3-3 protein theta	P68254	Ywhaq	1.1	0.137504	0.29	0.537602	14.74	14.211	16.262	-	10.308	2.53524	13.8803	18.2651	16.372	13.81	8.057	6.4329	14.572	4.34256	11.8488	36.6498
NSFL1 cofactor p47	Q9CZ44	Nsfl1c	1.2	0.263034	0.24	0.619789	13.606	12.632	10.842	-	8.8354	2.10142	11.4788	18.3069	14.033	6.1376	14.963	12.866	7.9486	3.91026	11.1896	34.9454
Epidermal growth factor receptor kinase substrate 8-like protein 2	Q99K30	Eps8l2	2.4	1.26303	0.11	0.958607	3.4015	-	-	-	4.4177	0.718562	3.9096	18.3794	5.2625	6.1376	1.151	1.2866	5.299	2.40733	3.82734	62.8982
40S ribosomal protein S28	P62858	Rps28	1.9	0.925999	0.38	0.420216	2.2676	-	-	-	2.9451	0.479065	2.60635	18.3807	2.3389	3.0688	3.453	1.2866	-	0.952997	2.53682	37.5665
Methionine--tRNA ligase, cytoplasmic	Q68FL6	Mars	2.9	1.53605	0.065	1.18709	2.2676	-	-	-	2.9451	0.479065	2.60635	18.3807	5.8472	3.0688	3.453	1.2866	1.3248	1.87473	2.99608	62.5728
Hepatoma-derived growth factor	P51859	Hdgf	0.9	-0.152003	0.28	0.552842	2.2676	-	-	-	2.9451	0.479065	2.60635	18.3807	2.3389	-	1.151	-	1.3248	0.641575	1.6049	39.976
Peptidyl-prolyl cis-trans isomerase FKBP4	P30416	Fkbp4	4.6	2.20163	0.052	1.284	1.1338	-	-	-	1.4726	0.239568	1.3032	18.383	1.7542	3.836	2.302	-	3.9743	1.10799	2.96662	37.3485
Peptidyl-prolyl cis-trans isomerase FKBP11	Q9D1M7	Fkbp11	3	1.58496	0.21	0.677781	1.1338	-	-	-	1.4726	0.239568	1.3032	18.383	1.7542	2.3016	1.151	1.2866	1.3248	0.470363	1.56364	30.0813
Non-specific lipid-transfer protein	P32020	Scp2	1.3	0.378512	0.54	0.267606	1.1338	-	-	-	1.4726	0.239568	1.3032	18.383	0.58472	1.5344	-	1.2866	-	0.492601	1.13524	43.3918
RNA binding motif protein, X-linked-like-1	Q91VM5	Rbmxl1	2	1	0.48	0.318759	1.1338	-	-	-	1.4726	0.239568	1.3032	18.383	1.1694	1.5344	1.151	1.2866	-	0.176561	1.28535	13.7364
Interleukin-17B	Q9QXT6	Il17b	0.4	-1.32193	0.27	0.568636	1.1338	-	-	-	1.4726	0.239568	1.3032	18.383	1.1694	-	-	-	-	#DIV/0!	1.1694	#DIV/0!
Microtubule-associated protein 4	P27546	Map4	1.9	0.925999	0.043	1.36653	18.141	12.632	-	-	17.671	3.054	16.148	18.9126	13.449	16.111	20.718	21.872	21.196	3.69578	18.6692	19.7961
Ubiquilin-2	Q9QZM0	Ubqln2	1.2	0.263034	0.22	0.657577	9.0706	6.3158	-	-	8.8354	1.52712	8.07393	18.9142	5.8472	0.7672	5.755	7.7195	7.9486	2.89176	5.6075	51.5694
T-complex protein 1 subunit beta	P80314	Cct2	1	0	0.36	0.443697	9.0706	11.053	10.842	-	14.235	2.14905	11.3002	19.0179	12.279	13.042	9.208	5.1463	5.299	3.73099	8.99486	41.4791
Proteasome subunit beta type-4	P99026	Psmb4	0.8	-0.321928	0.2	0.69897	-	4.7368	5.4208	-	6.872	1.09033	5.67653	19.2077	4.093	3.836	2.302	2.5732	1.3248	1.14209	2.8258	40.4165
Collagen alpha-1(II) chain	P28481	Col2a1	0.9	-0.152003	0.19	0.721246	151.93	198.95	200.57	231.53	146.28	36.0253	185.852	19.3839	146.18	172.62	171.5	172.4	162.95	11.329	165.13	6.86065
Nucleosome assembly protein 1-like 1	P28656	Nap1l1	2.6	1.37851	0.1	1	4.5353	-	-	-	3.436	0.777322	3.98565	19.503	4.093	3.836	3.453	5.1463	3.9743	0.632237	4.10052	15.4185
Sphingomyelin phosphodiesterase 3	Q9JJY3	Smpd3	1.4	0.485427	0.12	0.920819	7.9367	11.053	-	12.515	9.3263	1.9977	10.2078	19.5705	9.3555	10.741	11.51	9.0061	17.222	3.3209	11.5669	28.7103
Prelamin-A/C	P48678	Lmna	0.5	-1	0.00095	3.02228	31.747	33.158	37.945	-	23.07	6.20245	31.48	19.7028	13.449	9.9736	17.265	12.866	9.2733	3.18248	12.5654	25.3274
Chloride intracellular channel protein 4	Q9QYB1	Clic4	1.7	0.765535	0.059	1.22915	6.8029	4.7368	5.4208	-	4.4177	1.05846	5.34455	19.8045	7.0166	5.3704	9.208	10.293	5.299	2.25343	7.4374	30.2986
Polypyrimidine tract-binding protein 1	P17225	Ptbp1	1.5	0.584963	0.0077	2.11351	9.0706	6.3158	5.4208	6.2575	7.3628	1.40239	6.8855	20.3673	20.465	11.508	4.604	12.866	2.6495	7.11117	10.4185	68.2553
Nucleobindin-1	Q02819	Nucb1	2.1	1.07039	0.13	0.886057	2.2676	3.1579	-	-	3.436	0.610346	2.95383	20.6628	2.9236	6.1376	6.906	1.2866	1.3248	2.65932	3.71572	71.5695
Basigin	P18572	Bsg	1.8	0.847997	0.25	0.60206	2.2676	3.1579	-	-	3.436	0.610346	2.95383	20.6628	3.5083	4.6032	3.453	-	3.9743	0.533014	3.8847	13.7209
Apolipoprotein A-II	P09813	Apoa2	0.5	-1	0.03	1.52288	2.2676	3.1579	-	-	3.436	0.610346	2.95383	20.6628	-	1.5344	1.151	-	1.3248	0.191978	1.33673	14.3618
Dolichyl-diphosphooligosaccharide--protein glycosyltransferase subunit 1	Q91YQ5	Rpn1	1.4	0.485427	0.23	0.638272	10.204	9.4737	-	6.2575	10.308	1.90538	9.0608	21.0288	7.0166	13.81	11.51	10.293	9.2733	2.52916	10.3806	24.3643
Nidogen-2	O88322	Nid2	1.1	0.137504	0.29	0.537602	37.416	28.421	21.683	25.03	26.997	5.88491	27.9094	21.0858	25.143	32.222	35.681	25.732	38.418	5.906	31.4392	18.7855
Alpha-enolase	P17182	Eno1	1.3	0.378512	0.00045	3.34679	72.564	72.632	92.153	62.575	105.04	17.1972	80.9928	21.2331	82.445	184.9	80.57	86.201	96.707	44.4549	106.165	41.8736
Adseverin	Q60604	Scin	2	1	0.0049	2.3098	9.0706	9.4737	10.842	-	14.235	2.34567	10.9053	21.5094	17.542	15.344	12.661	20.585	19.871	3.26943	17.2006	19.0076
Annexin A1	P10107	Anxa1	0.9	-0.152003	0.23	0.638272	4.5353	6.3158	-	6.2575	7.8537	1.35598	6.24058	21.7285	4.6777	5.3704	3.453	5.1463	3.9743	0.802572	4.52434	17.739
Actin, cytoplasmic 2	P63260	Actg1	0.8	-0.321928	0.0002	3.69897	100.91	146.84	124.68	162.69	99.153	27.9679	126.855	22.0472	63.734	67.514	118.55	122.23	143.07	35.4199	103.02	34.3817
Collagen alpha-2(XI) chain	Q64739	Col11a2	1.1	0.137504	0.07	1.1549	45.353	41.053	54.208	37.545	29.451	9.18364	41.522	22.1175	35.668	42.196	46.04	55.323	52.99	8.00028	46.4434	17.2259
Tubulin alpha-1B chain	P05213	Tuba1b	0.9	-0.152003	0.24	0.619789	38.55	41.053	59.628	43.802	34.36	9.67253	43.4786	22.2466	29.821	31.455	44.889	43.744	47.691	8.25452	39.52	20.8869
Calreticulin	P14211	Calr	1.1	0.137504	0.11	0.958607	61.226	56.842	59.628	75.09	38.778	12.9948	58.3128	22.2847	40.93	32.99	75.966	88.774	86.109	26.1488	64.9538	40.2575
Ras-related protein Rab-1B	Q9D1G1	Rab1b	0.9	-0.152003	0.52	0.283997	-	4.7368	-	-	3.436	0.919805	4.0864	22.5089	4.093	3.0688	-	-	-	0.724219	3.5809	20.2245
Fibronectin	P11276	Fn1	1.4	0.485427	0.0098	2.00877	29.479	39.474	32.525	25.03	44.177	7.68957	34.137	22.5256	50.87	47.566	42.587	37.311	52.99	6.36054	46.2648	13.7481
Integrin beta-1	P09055	Itgb1	0.7	-0.514573	0.4	0.39794	-	-	5.4208	6.2575	3.9268	1.1807	5.2017	22.6983	4.093	3.836	-	1.2866	1.3248	1.53872	2.6351	58.3932
Heme oxygenase 1	P14901	Hmox1	3.4	1.76553	0.058	1.23657	1.1338	1.5789	-	-	-	0.314733	1.35635	23.2044	1.1694	1.5344	-	-	6.6238	3.0492	3.1092	98.0702
Basement membrane-specific heparan sulfate proteoglycan core protein	Q05793	Hspg2	1.4	0.485427	0.00095	3.02228	85.036	80.526	54.208	93.862	57.43	17.4996	74.2124	23.5804	82.445	95.9	117.4	124.8	105.98	16.8659	105.305	16.0162
Apolipoprotein A-I	Q00623	Apoa1	0.3	-1.73697	0.00027	3.56864	7.9367	9.4737	10.842	12.515	6.872	2.24935	9.52788	23.6081	4.6777	3.836	-	3.8598	1.3248	1.45351	3.42457	42.4435
Far upstream element-binding protein 1	Q91WJ8	Fubp1	2	1	0.078	1.10791	4.5353	4.7368	-	-	2.9451	0.981455	4.0724	24.1002	3.5083	6.1376	9.208	2.5732	2.6495	2.84913	4.81532	59.1681
Vesicle-associated membrane protein 3	P63024	Vamp3	1.8	0.847997	0.26	0.585027	-	-	-	6.2575	8.8354	1.82285	7.54645	24.1551	7.0166	4.6032	5.755	6.4329	3.9743	1.26011	5.5564	22.6785
Collagen alpha-1(I) chain	P11087	Col1a1	0.5	-1	0.00095	3.02228	14.74	20.526	27.104	18.772	16.689	4.74186	19.5662	24.2349	9.3555	4.6032	8.057	12.866	9.2733	2.96755	8.831	33.6037
ADP-ribosylation factor 4	P61750	Arf4	1.2	0.263034	0.24	0.619789	5.6691	3.1579	5.4208	6.2575	6.3811	1.30337	5.37728	24.2385	9.9402	4.6032	6.906	6.4329	5.299	2.05862	6.63626	31.0208
Transcriptional activator protein Pur-alpha	P42669	Pura	3.6	1.848	0.0099	2.00436	2.2676	1.5789	-	-	1.4726	0.431592	1.77303	24.342	3.5083	5.3704	1.151	5.1463	3.9743	1.6887	3.83006	44.0907
B-cell receptor-associated protein 31	Q61335	Bcap31	1.7	0.765535	0.34	0.468521	2.2676	1.5789	-	-	1.4726	0.431592	1.77303	24.342	1.7542	2.3016	3.453	-	1.3248	0.921007	2.2084	41.7047
Thrombospondin-3	Q05895	Thbs3	3	1.58496	0.043	1.36653	2.2676	1.5789	-	-	1.4726	0.431592	1.77303	24.342	4.093	0.7672	5.755	2.5732	2.6495	1.86646	3.16758	58.9238
Osteopontin	P10923	Spp1	2.4	1.26303	0.04	1.39794	-	-	-	6.2575	4.4177	1.30094	5.3376	24.373	4.6777	3.836	6.906	2.5732	7.9486	2.20782	5.1883	42.5539
Aspartate--tRNA ligase, cytoplasmic	Q922B2	Dars	0.4	-1.32193	0.1	1	-	-	-	6.2575	4.4177	1.30094	5.3376	24.373	2.3389	2.3016	-	-	-	0.0263751	2.32025	1.13673
Proteasome subunit alpha type-7	Q9Z2U0	Psma7	1.8	0.847997	0.32	0.49485	3.4015	3.1579	-	-	4.9086	0.9483	3.82267	24.8073	3.5083	3.836	5.755	3.8598	3.9743	0.893694	4.18668	21.3461
Ubiquitin carboxyl-terminal hydrolase 5	P56399	Usp5	1.4	0.485427	0.17	0.769551	5.6691	6.3158	-	6.2575	3.436	1.35427	5.4196	24.9884	5.2625	3.836	6.906	9.0061	5.299	1.97209	6.06192	32.5324
C-1-tetrahydrofolate synthase, cytoplasmic	Q922D8	Mthfd1	1.3	0.378512	0.29	0.537602	-	6.3158	-	-	4.4177	1.34216	5.36675	25.0088	8.1861	2.3016	-	3.8598	-	3.04883	4.7825	63.7497
Fructose-bisphosphate aldolase A	P05064	Aldoa	1.1	0.137504	0.26	0.585027	40.818	44.211	21.683	43.802	44.177	9.7491	38.9382	25.0374	36.837	15.344	56.399	48.89	47.691	15.9664	41.0322	38.9119
Citrate synthase, mitochondrial	Q9CZU6	Cs	0.8	-0.321928	0.16	0.79588	3.4015	4.7368	-	6.2575	4.4177	1.18222	4.70337	25.1355	1.7542	1.5344	3.453	1.2866	6.6238	2.2332	2.9304	76.2079
Sideroflexin-1	Q99JR1	Sfxn1	1.8	0.847997	0.15	0.823909	1.1338	1.5789	-	-	0.98171	0.310344	1.23147	25.2011	3.5083	3.0688	-	-	-	0.310773	3.28855	9.45017
Small ubiquitin-related modifier 2	P61957	Sumo2	3.1	1.63227	0.11	0.958607	1.1338	1.5789	-	-	0.98171	0.310344	1.23147	25.2011	1.1694	1.5344	3.453	2.5732	2.6495	0.920284	2.2759	40.4361
Acetyl-CoA acetyltransferase, cytosolic	Q8CAY6	Acat2	1.3	0.378512	0.52	0.283997	3.4015	4.7368	-	-	2.9451	0.931085	3.69447	25.2021	2.3389	2.3016	5.755	2.5732	1.3248	1.68845	2.8587	59.0636
F-actin-capping protein subunit beta	P47757	Capzb	1.7	0.765535	0.25	0.60206	2.2676	3.1579	-	-	1.9634	0.620752	2.46297	25.2034	3.5083	1.5344	4.604	2.5732	-	1.31012	3.05497	42.8848
Peptidyl-prolyl cis-trans isomerase FKBP1A	P26883	Fkbp1a	4.2	2.07039	0.0025	2.60206	2.2676	1.5789	-	-	-	0.486984	1.92325	25.3209	2.9236	4.6032	3.453	2.5732	2.6495	0.836227	3.2405	25.8055
U4/U6.U5 tri-snRNP-associated protein 1	Q9Z315	Sart1	1.4	0.485427	0.46	0.337242	2.2676	1.5789	-	-	-	0.486984	1.92325	25.3209	-	1.5344	1.151	2.5732	-	0.735839	1.75287	41.9792
Actin, alpha skeletal muscle	P68134	Acta1	0.7	-0.514573	0.00095	3.02228	69.163	104.21	65.049	106.38	67.247	20.9559	82.4098	25.4289	39.176	42.196	72.513	70.762	82.135	19.3893	61.3564	31.6011
Trifunctional enzyme subunit alpha, mitochondrial	Q8BMS1	Hadha	1.3	0.378512	0.26	0.585027	3.4015	6.3158	-	6.2575	5.3994	1.36079	5.34355	25.466	5.2625	6.9048	8.057	2.5732	5.299	2.06782	5.6193	36.7985
Serum albumin	P07724	Alb	0.6	-0.736966	0.007	2.1549	31.747	34.737	27.104	43.802	22.089	8.20041	31.8958	25.71	16.957	25.318	27.624	23.159	10.598	6.91683	20.7312	33.3643
Sec1 family domain-containing protein 1	Q8BRF7	Scfd1	0.7	-0.514573	0.35	0.455932	-	6.3158	10.842	-	9.3263	2.30387	8.82803	26.0972	15.787	2.3016	-	-	-	9.53562	9.0443	105.432
Phosphoglycerate kinase 1	P09411	Pgk1	1.2	0.263034	0.3	0.522879	31.747	25.263	32.525	50.06	38.778	9.3584	35.6746	26.2327	31.575	26.852	46.04	52.75	49.016	11.3624	41.2466	27.5474
Serine/threonine-protein phosphatase 2A 65 kDa regulatory subunit A alpha isoform	Q76MZ3	Ppp2r1a	0.8	-0.321928	0.21	0.677781	5.6691	9.4737	10.842	-	7.8537	2.22548	8.45962	26.307	5.8472	6.9048	5.755	3.8598	5.299	1.10501	5.53316	19.9707
Thrombospondin-1	P35441	Thbs1	1.6	0.678072	0.0037	2.4318	31.747	25.263	16.262	-	28.96	6.7424	25.558	26.3808	34.498	33.757	39.134	27.018	33.119	4.32913	33.5052	12.9208
Elongation factor 1-beta	O70251	Eef1b	0.7	-0.514573	0.2	0.69897	5.6691	3.1579	-	6.2575	5.3994	1.35687	5.12097	26.4964	6.4319	1.5344	2.302	1.2866	2.6495	2.08237	2.84088	73.3003
Fibrinogen beta chain	Q8K0E8	Fgb	0.1	-3.32193	0.00019	3.72125	-	3.1579	5.4208	6.2575	4.9086	1.30943	4.9362	26.527	-	2.3016	-	-	-	#DIV/0!	2.3016	#DIV/0!
Bifunctional 3'-phosphoadenosine 5'-phosphosulfate synthase 1	Q60967	Papss1	2.7	1.43296	0.15	0.823909	1.1338	1.5789	-	-	1.9634	0.415169	1.5587	26.6356	1.1694	3.836	2.302	2.5732	2.6495	0.951594	2.50602	37.9723
ATP synthase subunit O, mitochondrial	Q9DB20	Atp5o	1.5	0.584963	0.34	0.468521	1.1338	1.5789	-	-	1.9634	0.415169	1.5587	26.6356	4.093	1.5344	-	-	1.3248	1.54128	2.3174	66.5091
Dolichyl-diphosphooligosaccharide--protein glycosyltransferase subunit 2	Q9DBG6	Rpn2	0.8	-0.321928	0.32	0.49485	12.472	15.789	-	12.515	7.8537	3.26278	12.1574	26.8378	11.694	6.9048	3.453	10.293	6.6238	3.25804	7.79372	41.8034
Endoplasmin	P08113	Hsp90b1	2.1	1.07039	0.00095	3.02228	53.29	37.895	43.366	75.09	56.939	14.3531	53.316	26.9208	113.44	115.08	115.1	101.64	108.63	5.75304	110.778	5.19331
Cartilage oligomeric matrix protein	Q9R0G6	Comp	1.4	0.485427	0.00095	3.02228	32.881	56.842	37.945	62.575	43.195	12.5974	46.6876	26.9823	104.08	82.09	46.04	45.03	56.965	25.6184	66.841	38.3274
Golgi apparatus protein 1	Q61543	Glg1	0.09	-3.47393	0.0053	2.27572	3.4015	3.1579	-	-	1.9634	0.769665	2.84093	27.092	-	0.7672	-	-	-	#DIV/0!	0.7672	#DIV/0!
14-3-3 protein zeta/delta	P63101	Ywhaz	0.8	-0.321928	0.25	0.60206	20.409	30	21.683	31.287	16.198	6.48459	23.9154	27.1147	18.126	19.947	16.114	16.726	25.17	3.63989	19.2166	18.9414
Elongation factor 1-delta	P57776	Eef1d	0.9	-0.152003	0.21	0.677781	11.338	11.053	-	6.2575	7.8537	2.48014	9.12555	27.178	6.4319	6.1376	5.755	9.0061	3.9743	1.80728	6.26098	28.8658
6-phosphogluconate dehydrogenase, decarboxylating	Q9DCD0	Pgd	0.8	-0.321928	0.24	0.619789	-	4.7368	5.4208	-	7.8537	1.63819	6.00377	27.286	7.0166	3.836	-	3.8598	-	1.82949	4.90413	37.305
Malate dehydrogenase, mitochondrial	P08249	Mdh2	0.7	-0.514573	0.12	0.920819	9.0706	9.4737	5.4208	12.515	10.308	2.57229	9.35762	27.4887	5.8472	11.508	5.755	6.4329	5.299	2.56958	6.96842	36.8747
Heterogeneous nuclear ribonucleoprotein U	Q8VEK3	Hnrnpu	1.2	0.263034	0.3	0.522879	5.6691	7.8947	-	6.2575	3.9268	1.63788	5.93703	27.5876	5.8472	3.836	3.453	7.7195	7.9486	2.10126	5.76086	36.4748
ADP-ribosylation factor 5	P84084	Arf5	2.8	1.48543	0.0008	3.09691	-	3.1579	5.4208	-	3.9268	1.15065	4.1685	27.6034	11.11	5.3704	6.906	5.1463	6.6238	2.40465	7.0313	34.1992
EMILIN-1	Q99K41	Emilin1	3.1	1.63227	0.00095	3.02228	6.8029	7.8947	-	-	4.4177	1.77814	6.37177	27.9066	11.11	7.672	14.963	10.293	15.897	3.40598	11.987	28.4139
Vesicle-trafficking protein SEC22b	O08547	Sec22b	0.9	-0.152003	0.46	0.337242	9.0706	11.053	10.842	12.515	5.3994	2.73502	9.776	27.9769	9.9402	8.4392	8.057	6.4329	9.2733	1.33412	8.42852	15.8286
60S acidic ribosomal protein P0	P14869	Rplp0	0.7	-0.514573	0.077	1.11351	18.141	15.789	27.104	18.772	13.253	5.22134	18.6118	28.0539	12.279	12.275	16.114	14.152	11.923	1.77636	13.3486	13.3075
72 kDa type IV collagenase	P33434	Mmp2	0.7	-0.514573	0.092	1.03621	4.5353	3.1579	5.4208	-	6.3811	1.36992	4.87378	28.108	4.6777	2.3016	2.302	3.8598	-	1.18369	3.28527	36.0302
Aspartyl/asparaginyl beta-hydroxylase	Q8BSY0	Asph	2.5	1.32193	0.029	1.5376	5.6691	3.1579	-	-	4.9086	1.28773	4.57853	28.1253	7.6013	2.3016	9.208	9.0061	6.6238	2.80465	6.94816	40.3654
RecName: Full	Q68FD5	Cltc	1.1	0.137504	0.43	0.366532	14.74	11.053	10.842	6.2575	13.253	3.21404	11.2291	28.6224	10.525	11.508	9.208	11.579	17.222	3.06835	12.0084	25.5517
Matrilin-3	O35701	Matn3	1.5	0.584963	0.00095	3.02228	47.62	41.053	43.366	25.03	25.524	10.5304	36.5186	28.8357	67.243	65.212	40.285	43.744	50.341	12.3059	53.365	23.06
High mobility group protein B2	P30681	Hmgb2	0.9	-0.152003	0.28	0.552842	2.2676	-	-	-	3.436	0.826184	2.8518	28.9706	1.1694	3.836	-	-	-	1.88557	2.5027	75.3415
Nucleosome assembly protein 1-like 4	Q78ZA7	Nap1l4	1.2	0.263034	0.45	0.346787	2.2676	-	-	-	3.436	0.826184	2.8518	28.9706	1.7542	3.836	-	-	1.3248	1.34316	2.305	58.2714
Actin-related protein 2/3 complex subunit 1B	Q9WV32	Arpc1b	0.7	-0.514573	0.2	0.69897	2.2676	-	-	-	3.436	0.826184	2.8518	28.9706	1.1694	3.0688	-	-	-	1.34308	2.1191	63.3797
Coatomer subunit beta	Q9JIF7	Copb1	0.8	-0.321928	0.13	0.886057	7.9367	11.053	16.262	-	12.271	3.44424	11.8807	28.9903	13.449	5.3704	4.604	6.4329	6.6238	3.53592	7.29602	48.4637
Proteasome subunit alpha type-1	Q9R1P4	Psma1	1.4	0.485427	0.41	0.387216	5.6691	3.1579	-	-	5.3994	1.3786	4.74213	29.0713	7.0166	2.3016	4.604	5.1463	1.3248	2.27975	4.07866	55.8946
Heterogeneous nuclear ribonucleoprotein H	O35737	Hnrnph1	0.5	-1	0.00095	3.02228	7.9367	14.211	16.262	18.772	18.653	4.45922	15.1669	29.4009	8.7708	4.6032	4.604	7.7195	9.2733	2.25314	6.99416	32.2146
Drebrin-like protein	Q62418	Dbnl	0.8	-0.321928	0.035	1.45593	13.606	11.053	-	-	7.3628	3.13881	10.6739	29.4064	0.58472	3.836	11.51	6.4329	3.9743	4.06131	5.26758	77.1
Cytosol aminopeptidase	Q9CPY7	Lap3	1.2	0.263034	0.55	0.259637	3.4015	-	-	6.2575	5.8903	1.5538	5.1831	29.9781	4.6777	4.6032	2.302	1.2866	5.299	1.7382	3.6337	47.8356
Kinesin-1 heavy chain	Q61768	Kif5b	4.9	2.29278	0.0068	2.16749	2.2676	-	-	-	1.4726	0.56215	1.8701	30.0599	1.1694	8.4392	3.453	2.5732	2.6495	2.79682	3.65686	76.4816
Actin-related protein 2	P61161	Actr2	3.3	1.72247	0.047	1.3279	2.2676	-	-	-	1.4726	0.56215	1.8701	30.0599	2.3389	5.3704	3.453	1.2866	-	1.74608	3.11223	56.104
40S ribosomal protein S12	P63323	Rps12	4.8	2.26303	0.0068	2.16749	2.2676	-	-	-	1.4726	0.56215	1.8701	30.0599	3.5083	4.6032	3.453	3.8598	2.6495	0.708217	3.61476	19.5924
Golgi phosphoprotein 3	Q9CRA5	Golph3	0.8	-0.321928	0.4	0.39794	2.2676	-	-	-	1.4726	0.56215	1.8701	30.0599	-	3.0688	-	-	-	#DIV/0!	3.0688	#DIV/0!
Eukaryotic translation initiation factor 3 subunit E	P60229	Eif3e	0.8	-0.321928	0.4	0.39794	2.2676	-	-	-	1.4726	0.56215	1.8701	30.0599	0.58472	2.3016	-	-	-	1.21402	1.44316	84.1222
Monofunctional C1-tetrahydrofolate synthase, mitochondrial	Q3V3R1	Mthfd1l	1.4	0.485427	0.61	0.21467	2.2676	-	-	-	1.4726	0.56215	1.8701	30.0599	1.1694	1.5344	-	2.5732	-	0.728353	1.759	41.4072
60S ribosomal protein L22-like 1	Q9D7S7	Rpl22l1	2.7	1.43296	0.18	0.744727	2.2676	-	-	-	1.4726	0.56215	1.8701	30.0599	2.3389	1.5344	1.151	1.2866	3.9743	1.16651	2.05704	56.7081
Protein kinase C and casein kinase substrate in neurons protein 2	Q9WVE8	Pacsin2	1.8	0.847997	0.22	0.657577	5.6691	3.1579	-	-	3.9268	1.28666	4.25127	30.2653	5.2625	1.5344	8.057	3.8598	3.9743	2.38262	4.5376	52.5085
Histone H4	P62806	Hist1h4m; Hist1h4c; Hist1h4k; Hist1h4h; Hist1h4i; Hist1h4d; Hist1h4f; Hist4h4; Hist1h4j; Hist2h4a; Hist1h4b; Hist1h4a	0.6	-0.736966	0.00056	3.25181	47.62	36.316	48.787	37.545	20.125	11.5264	38.0786	30.27	14.033	16.111	27.624	29.591	35.769	9.25368	24.6256	37.5775
Calnexin	P35564	Canx	1.2	0.263034	0.13	0.886057	12.472	18.947	16.262	25.03	12.762	5.17772	17.0946	30.2886	13.449	13.042	19.567	29.591	26.495	7.49616	20.4288	36.6941
T-complex protein 1 subunit theta	P42932	Cct8	2.5	1.32193	0.00021	3.67778	5.6691	9.4737	-	-	5.8903	2.1356	7.01103	30.4605	15.203	13.81	8.057	10.293	5.299	4.06603	10.5324	38.605
Septin-5	Q9Z2Q6	Sept5	0.6	-0.736966	0.21	0.677781	3.4015	3.1579	5.4208	-	2.9451	1.14165	3.73133	30.5963	2.3389	2.3016	2.302	1.2866	1.3248	0.552733	1.91078	28.9271
Histidine triad nucleotide-binding protein 1	P70349	Hint1	1.7	0.765535	0.52	0.283997	-	1.5789	-	-	2.4543	0.619001	2.0166	30.6953	1.1694	3.0688	1.151	1.2866	-	0.935164	1.66895	56.0331
Ataxin-2-like protein	Q7TQH0	Atxn2l	1.7	0.765535	0.43	0.366532	-	1.5789	-	-	2.4543	0.619001	2.0166	30.6953	2.3389	3.0688	-	-	1.3248	0.875851	2.24417	39.0279
Golgi reassembly-stacking protein 2	Q99JX3	Gorasp2	1.5	0.584963	0.34	0.468521	-	1.5789	-	-	2.4543	0.619001	2.0166	30.6953	4.6777	1.5344	-	-	-	2.22265	3.10605	71.5587
U1 small nuclear ribonucleoprotein A	Q62189	Snrpa	0.9	-0.152003	0.39	0.408935	-	1.5789	-	-	2.4543	0.619001	2.0166	30.6953	2.3389	-	-	-	1.3248	0.717077	1.83185	39.145
Delta-1-pyrroline-5-carboxylate synthase	Q9Z110	Aldh18a1	1.1	0.137504	0.37	0.431798	3.4015	-	-	6.2575	4.4177	1.44766	4.69223	30.8522	7.0166	5.3704	1.151	-	1.3248	2.93984	3.7157	79.1195
Alkaline phosphatase, tissue-nonspecific isozyme	P09242	Alpl	2.1	1.07039	0.0025	2.60206	7.9367	9.4737	-	6.2575	4.4177	2.17672	7.0214	31.0012	8.7708	6.9048	16.114	11.579	14.572	3.84896	11.5881	33.2147
Apolipoprotein E	P08226	Apoe	0.7	-0.514573	0.21	0.677781	11.338	9.4737	10.842	6.2575	5.3994	2.69251	8.66212	31.0837	3.5083	8.4392	12.661	6.4329	1.3248	4.40035	6.47324	67.9775
Tyrosine--tRNA ligase, cytoplasmic	Q91WQ3	Yars	0.6	-0.736966	0.022	1.65758	-	-	-	6.2575	9.8171	2.51702	8.0373	31.3167	4.6777	3.0688	-	-	1.3248	1.6769	3.02377	55.4574
UDP-glucose 6-dehydrogenase	O70475	Ugdh	1.3	0.378512	0.28	0.552842	21.543	12.632	-	-	24.543	6.19513	19.5727	31.6519	16.372	8.4392	17.265	20.585	15.897	4.45874	15.7116	28.3786
ATP-dependent RNA helicase DDX1	Q91VR5	Ddx1	0.9	-0.152003	0.44	0.356547	-	-	5.4208	-	3.436	1.40347	4.4284	31.6924	2.3389	2.3016	1.151	1.2866	1.3248	0.587645	1.68058	34.9668
Catenin alpha-1	P26231	Ctnna1	NA	NA	0.00041	3.38722	-	-	5.4208	-	3.436	1.40347	4.4284	31.6924	-	-	-	-	-	#DIV/0!	#DIV/0!	#DIV/0!
Importin subunit beta-1	P70168	Kpnb1	1.1	0.137504	0.3	0.522879	3.4015	6.3158	-	-	6.3811	1.70174	5.36613	31.7125	2.3389	6.1376	2.302	2.5732	3.9743	1.64455	3.4652	47.459
Stress-70 protein, mitochondrial	P38647	Hspa9	0.3	-1.73697	0.00095	3.02228	27.212	18.947	32.525	31.287	14.235	7.95994	24.8412	32.0433	5.8472	6.9048	12.661	6.4329	5.299	2.98663	7.42898	40.2024
Heterogeneous nuclear ribonucleoproteins A2/B1	O88569	Hnrnpa2b1	0.8	-0.321928	0.25	0.60206	17.007	12.632	21.683	18.772	8.8354	5.08528	15.7859	32.2141	7.6013	9.2064	14.963	19.299	14.572	4.72908	13.1283	36.022
Procollagen C-endopeptidase enhancer 1	Q61398	Pcolce	2.2	1.1375	0.034	1.46852	-	-	-	6.2575	3.9268	1.64805	5.09215	32.3646	4.6777	6.9048	3.453	2.5732	5.299	1.67545	4.58154	36.5696
60S ribosomal protein L17	Q9CPR4	Rpl17	0.9	-0.152003	0.54	0.267606	5.6691	3.1579	5.4208	6.2575	2.9451	1.52822	4.69008	32.584	4.093	4.6032	3.453	5.1463	2.6495	0.975827	3.989	24.463
60S ribosomal protein L13	P47963	Rpl13	1.1	0.137504	0.56	0.251812	3.4015	3.1579	-	6.2575	4.4177	1.40914	4.30865	32.705	2.9236	5.3704	3.453	2.5732	3.9743	1.09436	3.6589	29.9096
Splicing factor 3B subunit 1	Q99NB9	Sf3b1	1	0	0.21	0.677781	2.2676	3.1579	-	-	4.4177	1.08033	3.28107	32.9261	2.3389	-	-	6.4329	1.3248	2.70438	3.36553	80.3551
Malate dehydrogenase, cytoplasmic	P14152	Mdh1	1.4	0.485427	0.29	0.537602	6.8029	6.3158	-	-	3.436	1.81964	5.51823	32.975	5.8472	3.0688	5.755	-	7.9486	1.99966	5.6549	35.3616
Dynamin-2	P39054	Dnm2	2.6	1.37851	0.083	1.08092	-	1.5789	-	-	0.98171	0.422277	1.28031	32.9825	2.9236	3.836	-	-	-	0.645164	3.3798	19.0888
Signal recognition particle 54 kDa protein	P14576	Srp54	4.1	2.03562	0.024	1.61979	-	1.5789	-	-	0.98171	0.422277	1.28031	32.9825	2.9236	3.836	1.151	2.5732	-	1.11519	2.62095	42.5492
C-type lectin domain family 11 member A	O88200	Clec11a	4	2	0.037	1.4318	-	1.5789	-	-	0.98171	0.422277	1.28031	32.9825	2.9236	2.3016	1.151	2.5732	1.3248	0.780099	2.05484	37.964
Leukocyte cell-derived chemotaxin-2	O88803	Lect2	3.7	1.88753	0.12	0.920819	-	1.5789	-	-	0.98171	0.422277	1.28031	32.9825	1.1694	0.7672	2.302	2.5732	2.6495	0.865053	1.89226	45.7153
Phosphoenolpyruvate carboxykinase [GTP], mitochondrial	Q8BH04	Pck2	2	1	0.084	1.07572	-	3.1579	-	-	1.9634	0.844639	2.56065	32.9853	4.093	6.1376	-	-	-	1.44575	5.1153	28.2633
Elongation factor 2	P58252	Eef2	1.1	0.137504	0.23	0.638272	44.219	28.421	43.366	31.287	18.162	10.9241	33.091	33.0124	19.88	25.318	43.738	43.744	43.717	11.7342	35.2794	33.2606
Protein disulfide-isomerase	P09103	P4hb	1.5	0.584963	0.0013	2.88606	68.029	69.474	37.945	31.287	60.375	17.6697	53.422	33.0757	58.472	58.307	89.778	93.921	90.084	18.0784	78.1124	23.1441
Protein transport protein Sec61 subunit alpha isoform 1	P61620	Sec61a1	0.6	-0.736966	0.085	1.07058	-	3.1579	5.4208	-	6.3811	1.65489	4.9866	33.1867	4.093	1.5344	2.302	-	1.3248	1.25847	2.31355	54.3958
Protein disulfide-isomerase A3	P27773	Pdia3	1.3	0.378512	0.016	1.79588	47.62	25.263	27.104	37.545	21.598	10.6318	31.826	33.406	26.897	32.99	46.04	47.604	49.016	9.93884	40.5094	24.5346
Myosin regulatory light chain 12B	Q3THE2	Myl12b	0.7	-0.514573	0.16	0.79588	3.4015	3.1579	-	6.2575	3.9268	1.41783	4.18593	33.8714	1.7542	2.3016	3.453	3.8598	-	0.980574	2.84215	34.5012
Collagen alpha-1(XI) chain	Q61245	Col11a1	0.9	-0.152003	0.3	0.522879	27.212	37.895	54.208	37.545	22.579	12.1942	35.8878	33.9788	39.176	32.99	26.473	28.305	31.794	4.90917	31.7476	15.4631
Protein ERGIC-53	Q9D0F3	Lman1	1.1	0.137504	0.49	0.309804	9.0706	6.3158	-	12.515	6.3811	2.92611	8.57062	34.1411	5.8472	6.1376	9.208	7.7195	7.9486	1.385	7.37218	18.7868
Protein transport protein Sec23A	Q01405	Sec23a	1	0	0.11	0.958607	12.472	9.4737	16.262	12.515	5.8903	3.87521	11.3226	34.2254	8.7708	23.016	10.359	7.7195	9.2733	6.32618	11.8277	53.486
Pyruvate kinase PKM	P52480	Pkm	0.8	-0.321928	0.0011	2.95861	52.156	78.947	81.311	37.545	44.177	20.1395	58.8272	34.235	31.575	30.688	52.946	47.604	58.289	12.5354	44.2204	28.3475
UDP-glucose:glycoprotein glucosyltransferase 1	Q6P5E4	Uggt1	1.4	0.485427	0.15	0.823909	9.0706	12.632	5.4208	-	7.8537	3.0033	8.74428	34.3459	9.9402	11.508	8.057	10.293	7.9486	1.52738	9.54936	15.9946
Cofilin-2	P45591	Cfl2	1.7	0.765535	0.48	0.318759	4.5353	3.1579	-	-	6.3811	1.61726	4.69143	34.4727	3.5083	3.0688	4.604	6.4329	6.6238	1.63442	4.84756	33.7163
Peroxiredoxin-1	P35700	Prdx1	1.6	0.678072	0.099	1.00436	7.9367	14.211	-	-	8.3445	3.51067	10.1641	34.54	9.9402	6.9048	14.963	7.7195	10.598	3.15319	10.0251	31.4529
Inorganic pyrophosphatase	Q9D819	Ppa1	2.2	1.1375	0.00045	3.34679	20.409	12.632	10.842	-	10.308	4.6809	13.5477	34.5511	8.1861	9.9736	40.285	30.878	30.469	14.1524	23.9583	59.0711
40S ribosomal protein S10	P63325	Rps10	0.6	-0.736966	0.24	0.619789	11.338	7.8947	10.842	12.515	4.4177	3.26449	9.40148	34.7232	8.7708	5.3704	5.755	1.2866	9.2733	3.20245	6.09122	52.5749
Ubiquitin-like modifier-activating enzyme 5	Q8VE47	Uba5	0.9	-0.152003	0.27	0.568636	2.2676	4.7368	-	-	4.4177	1.34299	3.80737	35.2734	1.7542	4.6032	1.151	-	2.6495	1.50727	2.53947	59.3536
Glutamine--fructose-6-phosphate aminotransferase [isomerizing] 2	Q9Z2Z9	Gfpt2	1	0	0.49	0.309804	2.2676	4.7368	5.4208	-	3.436	1.39953	3.9653	35.2944	4.6777	3.836	2.302	3.8598	1.3248	1.35519	3.20006	42.349
Ribosome-binding protein 1	Q99PL5	Rrbp1	1.1	0.137504	0.23	0.638272	58.959	66.316	43.366	25.03	38.778	16.4188	46.4898	35.3171	42.1	56.006	57.55	48.89	42.392	7.29252	49.3876	14.7659
60S acidic ribosomal protein P2	P99027	Rplp2	0.9	-0.152003	0.26	0.585027	15.873	9.4737	5.4208	12.515	11.29	3.8583	10.9145	35.3502	9.3555	6.9048	11.51	14.152	9.2733	2.7275	10.2391	26.638
Glycogen phosphorylase, liver form	Q9ET01	Pygl	1.7	0.765535	0.015	1.82391	12.472	4.7368	10.842	-	11.781	3.54429	9.95795	35.5925	20.465	13.042	11.51	9.0061	13.248	4.26993	13.4542	31.7367
Superoxide dismutase [Cu-Zn]	P08228	Sod1	1.5	0.584963	0.042	1.37675	3.4015	6.3158	5.4208	-	2.9451	1.60911	4.5208	35.5934	5.8472	10.741	3.453	3.8598	3.9743	3.03186	5.57506	54.3825
Carbonyl reductase [NADPH] 1	P48758	Cbr1	0.7	-0.514573	0.35	0.455932	-	3.1579	5.4208	-	2.9451	1.37205	3.84127	35.7186	1.7542	3.836	1.151	1.2866	-	1.24644	2.00695	62.1063
Histone H2B type 3-B	Q8CGP0	Hist3h2bb	NA	NA	0.00095	3.02228	41.951	-	-	25.03	-	11.965	33.4905	35.7264	-	-	-	-	-	#DIV/0!	#DIV/0!	#DIV/0!
Aggrecan core protein	Q61282	Acan	1.2	0.263034	0.0023	2.63827	78.234	90	32.525	93.862	58.903	25.3092	70.7048	35.7956	70.751	77.487	90.929	96.494	98.032	12.0568	86.7386	13.9001
Transitional endoplasmic reticulum ATPase	Q01853	Vcp	1.1	0.137504	0.19	0.721246	15.873	15.789	32.525	18.772	16.689	7.14294	19.9296	35.8408	16.957	25.318	31.077	23.159	10.598	7.8821	21.4218	36.7948
40S ribosomal protein S20	P60867	Rps20	0.3	-1.73697	0.024	1.61979	2.2676	4.7368	5.4208	6.2575	3.436	1.5874	4.42374	35.8837	3.5083	2.3016	-	-	-	0.853266	2.90495	29.3728
Prolyl 4-hydroxylase subunit alpha-2	Q60716	P4ha2	1.8	0.847997	0.0062	2.20761	13.606	11.053	5.4208	12.515	17.18	4.29678	11.955	35.9414	16.957	19.947	19.567	20.585	30.469	5.19777	21.505	24.17
Peroxiredoxin-6	O08709	Prdx6	1.7	0.765535	0.15	0.823909	2.2676	3.1579	5.4208	-	3.9268	1.33642	3.69327	36.1852	3.5083	5.3704	4.604	6.4329	5.299	1.07849	5.04292	21.3862
Reticulocalbin-2	Q8BP92	Rcn2	1.2	0.263034	0.52	0.283997	13.606	6.3158	16.262	-	10.799	4.25197	11.7457	36.2002	8.1861	6.9048	10.359	20.585	10.598	5.39908	11.3266	47.6673
Threonine--tRNA ligase, cytoplasmic	Q9D0R2	Tars	2.8	1.48543	0.0095	2.02228	2.2676	3.1579	-	-	1.4726	0.843099	2.29937	36.6666	4.093	7.672	4.604	1.2866	1.3248	2.65369	3.79608	69.9062
60S ribosomal protein L14	Q9CR57	Rpl14	1.8	0.847997	0.29	0.537602	2.2676	3.1579	-	-	1.4726	0.843099	2.29937	36.6666	1.1694	1.5344	4.604	2.5732	2.6495	1.33765	2.5061	53.3757
Pyrroline-5-carboxylate reductase 1, mitochondrial	Q922W5	Pycr1	1.5	0.584963	0.5	0.30103	10.204	4.7368	-	-	7.3628	2.73431	7.43453	36.7784	4.6777	3.836	9.208	7.7195	7.9486	2.30099	6.67796	34.4565
40S ribosomal protein S6	P62754	Rps6	0.4	-1.32193	0.0047	2.3279	9.0706	7.8947	10.842	-	3.9268	2.933	7.93352	36.9697	2.3389	1.5344	3.453	1.2866	3.9743	1.17377	2.51744	46.6255
Peptidyl-prolyl cis-trans isomerase A	P17742	Ppia	1.4	0.485427	0.091	1.04096	12.472	12.632	5.4208	6.2575	8.8354	3.37376	9.12354	36.9786	14.618	6.1376	13.812	14.152	14.572	3.66007	12.6583	28.9143
Serine-threonine kinase receptor-associated protein	Q9Z1Z2	Strap	1.6	0.678072	0.53	0.275724	-	3.1579	-	-	5.3994	1.58498	4.27865	37.0439	3.5083	3.836	3.453	1.2866	1.3248	1.26472	2.68174	47.1604
T-complex protein 1 subunit gamma	P80318	Cct3	1.6	0.678072	0.049	1.3098	3.4015	6.3158	5.4208	6.2575	9.8171	2.32001	6.24254	37.1646	12.279	12.275	8.057	10.293	6.6238	2.52907	9.90556	25.5318
Farnesyl pyrophosphate synthase	Q920E5	Fdps	1.1	0.137504	0.29	0.537602	2.2676	4.7368	-	6.2575	4.4177	1.64414	4.4199	37.1986	7.0166	6.9048	2.302	1.2866	1.3248	2.944	3.76696	78.1533
Surfeit locus protein 4	Q64310	Surf4	0.7	-0.514573	0.32	0.49485	2.2676	3.1579	5.4208	-	4.9086	1.47643	3.93872	37.485	5.2625	4.6032	-	-	1.3248	2.10903	3.73017	56.5399
Ataxin-10	P28658	Atxn10	2	1	0.027	1.56864	3.4015	-	-	6.2575	3.436	1.63904	4.365	37.5497	6.4319	7.672	2.302	1.2866	7.9486	3.11731	5.12822	60.7874
14-3-3 protein gamma	P61982	Ywhag	0.9	-0.152003	0.21	0.677781	9.0706	18.947	10.842	-	9.8171	4.57652	12.1692	37.6075	5.8472	13.042	-	10.293	13.248	3.44763	10.6075	32.5016
40S ribosomal protein S3a	P97351	Rps3a	1.1	0.137504	0.38	0.420216	13.606	4.7368	10.842	12.515	7.3628	3.69181	9.81252	37.6234	6.4319	10.741	13.812	15.439	6.6238	4.09071	10.6095	38.5569
Lamin-B1	P14733	Lmnb1	0.5	-1	0.00095	3.02228	17.007	17.368	10.842	6.2575	18.653	5.29037	14.0255	37.7196	12.279	7.672	2.302	3.8598	6.6238	3.85255	6.54732	58.8416
Melanotransferrin	Q9R0R1	Mfi2	3.5	1.80735	0.038	1.42022	2.2676	-	-	-	3.9268	1.17323	3.0972	37.8804	4.6777	4.6032	2.302	7.7195	2.6495	2.15655	4.39038	49.12
Phosphate carrier protein, mitochondrial	Q8VEM8	Slc25a3	2.1	1.07039	0.35	0.455932	2.2676	-	-	-	3.9268	1.17323	3.0972	37.8804	2.9236	3.836	2.302	1.2866	2.6495	0.928532	2.59954	35.7191
Steroid receptor RNA activator 1	Q80VJ2	Sra1	2.7	1.43296	0.29	0.537602	2.2676	-	-	-	3.9268	1.17323	3.0972	37.8804	0.58472	3.836	6.906	3.8598	1.3248	2.49389	3.30226	75.5208
tRNA-splicing ligase RtcB homolog	Q99LF4	Rtcb	6.2	2.63227	0.0019	2.72125	1.1338	-	-	-	1.9634	0.586616	1.5486	37.8804	6.4319	3.0688	5.755	2.5732	1.3248	2.17431	3.83074	56.7595
DNA replication licensing factor MCM3	P25206	Mcm3	0.8	-0.321928	0.4	0.39794	1.1338	-	-	-	1.9634	0.586616	1.5486	37.8804	1.7542	0.7672	-	-	-	0.697914	1.2607	55.3593
Glyoxylate reductase/hydroxypyruvate reductase	Q91Z53	Grhpr	1.2	0.263034	0.61	0.21467	1.1338	-	-	-	1.9634	0.586616	1.5486	37.8804	2.9236	0.7672	-	-	-	1.52481	1.8454	82.6273
S-phase kinase-associated protein 1	Q9WTX5	Skp1	2.8	1.48543	0.24	0.619789	1.1338	-	-	-	1.9634	0.586616	1.5486	37.8804	2.9236	0.7672	2.302	1.2866	1.3248	0.871668	1.72084	50.6536
Nucleolar RNA helicase 2	Q9JIK5	Ddx21	0.4	-1.32193	0.16	0.79588	1.1338	-	-	-	1.9634	0.586616	1.5486	37.8804	1.1694	-	-	-	-	#DIV/0!	1.1694	#DIV/0!
ATP-dependent RNA helicase DDX19A	Q61655	Ddx19a	0.5	-1	0.11	0.958607	3.4015	-	-	-	1.9634	1.01689	2.68245	37.909	-	1.5344	-	-	1.3248	0.14821	1.4296	10.3672
Eukaryotic translation initiation factor 3 subunit I	Q9QZD9	Eif3i	0.8	-0.321928	0.38	0.420216	3.4015	-	-	-	1.9634	1.01689	2.68245	37.909	1.7542	1.5344	1.151	-	-	0.305275	1.47987	20.6286
Phosphoglucomutase-1	Q9D0F9	Pgm1	1.5	0.584963	0.0069	2.16115	12.472	15.789	-	12.515	5.3994	4.38103	11.5438	37.9512	12.864	12.275	11.51	14.152	19.871	3.34917	14.1344	23.6951
Epiphycan	P70186	Epyc	2.2	1.1375	0.00095	3.02228	9.0706	11.053	10.842	-	3.9268	3.31881	8.7231	38.0462	10.525	12.275	17.265	14.152	21.196	4.23252	15.0826	28.0623
Keratin, type II cytoskeletal 7	Q9DCV7	Krt7	0.01	-6.64386	0.00095	3.02228	14.74	15.789	32.525	25.03	-	8.39124	22.021	38.1056	1.1694	-	-	-	-	#DIV/0!	1.1694	#DIV/0!
Rho GDP-dissociation inhibitor 1	Q99PT1	Arhgdia	1.1	0.137504	0.44	0.356547	13.606	6.3158	5.4208	12.515	9.8171	3.63397	9.53494	38.1121	10.525	8.4392	11.51	12.866	9.2733	1.75839	10.5227	16.7105
ATP-dependent RNA helicase DDX3X	Q62167	Ddx3x	0.9	-0.152003	0.48	0.318759	4.5353	11.053	10.842	-	6.872	3.17544	8.32558	38.1408	7.6013	6.9048	4.604	7.7195	3.9743	1.75089	6.16078	28.42
Coatomer subunit beta'	O55029	Copb2	1.1	0.137504	0.5	0.30103	5.6691	12.632	10.842	-	6.3811	3.39025	8.88105	38.1739	8.1861	2.3016	10.359	11.579	5.299	3.77957	7.54494	50.0941
Alpha-2-HS-glycoprotein	P29699	Ahsg	0.4	-1.32193	0.013	1.88606	4.5353	9.4737	-	6.2575	4.4177	2.3569	6.17105	38.1928	2.3389	1.5344	2.302	2.5732	1.3248	0.54914	2.01466	27.2572
60S ribosomal protein L10	Q6ZWV3	Rpl10	0.9	-0.152003	0.39	0.408935	5.6691	4.7368	5.4208	-	1.9634	1.70236	4.44752	38.2765	1.1694	2.3016	4.604	5.1463	2.6495	1.65752	3.17416	52.2191
Creatine kinase M-type	P07310	Ckm	1	0	0.015	1.82391	17.007	17.368	-	31.287	36.323	9.81304	25.4963	38.4882	15.203	14.577	20.718	20.585	27.82	5.34298	19.7806	27.0112
Histone H1.3	P43277	Hist1h1d	1.1	0.137504	0.43	0.366532	9.0706	14.211	5.4208	-	8.8354	3.62427	9.38445	38.62	2.9236	13.042	5.755	9.0061	10.598	3.98881	8.26494	48.2618
Coatomer subunit delta	Q5XJY5	Arcn1	1.5	0.584963	0.34	0.468521	6.8029	3.1579	-	-	4.4177	1.85123	4.79283	38.6249	5.8472	3.0688	4.604	3.8598	3.9743	1.03654	4.27082	24.2704
Beta-enolase	P21550	Eno3	1.6	0.678072	0.53	0.275724	12.472	20.526	-	-	28.47	7.99906	20.4893	39.0401	16.957	6.1376	37.983	34.738	-	15.0498	23.9539	62.8282
Glyceraldehyde-3-phosphate dehydrogenase	P16858	Gapdh	2.3	1.20163	0.00095	3.02228	40.818	20.526	37.945	25.03	15.707	10.9431	28.0052	39.0751	29.236	98.202	59.852	69.476	60.939	24.6669	63.541	38.8204
Protein phosphatase 1 regulatory subunit 1B	Q60829	Ppp1r1b	1.2	0.263034	0.29	0.537602	5.6691	3.1579	-	-	7.3628	2.11565	5.3966	39.2034	3.5083	4.6032	3.453	2.5732	5.299	1.06824	3.88734	27.4799
Eukaryotic initiation factor 4A-I	P60843	Eif4a1	1	0	0.51	0.29243	20.409	12.632	16.262	6.2575	11.781	5.28015	13.4683	39.2043	15.787	6.9048	17.265	18.012	11.923	4.599	13.9784	32.9009
L-lactate dehydrogenase A chain	P06151	Ldha	1.2	0.263034	0.17	0.769551	19.275	15.789	16.262	6.2575	9.8171	5.29704	13.4801	39.2952	14.033	10.741	20.718	10.293	25.17	6.52422	16.191	40.2954
Leucine-rich repeat-containing protein 59	Q922Q8	Lrrc59	1.4	0.485427	0.061	1.21467	6.8029	9.4737	10.842	-	3.9268	3.0575	7.76135	39.3939	5.8472	13.042	10.359	6.4329	6.6238	3.11883	8.46098	36.8613
RecName: Full	Q9QZE5	Copg1	1.1	0.137504	0.32	0.49485	7.9367	4.7368	-	12.515	7.3628	3.23356	8.13782	39.735	7.6013	10.741	5.755	5.1463	7.9486	2.19554	7.43844	29.5161
Calmodulin	P62204	Calm2; Calm1; Calm3	0.9	-0.152003	0.47	0.327902	22.676	20.526	21.683	18.772	5.3994	7.08878	17.8113	39.7994	12.864	8.4392	24.171	16.726	15.897	5.77882	15.6194	36.9976
Phosphatidylethanolamine-binding protein 1	P70296	Pebp1	1.6	0.678072	0.019	1.72125	9.0706	9.4737	10.842	-	3.436	3.26884	8.20557	39.8368	8.1861	6.9048	13.812	12.866	10.598	2.95182	10.4734	28.184
Annexin A11	P97384	Anxa11	1.5	0.584963	0.25	0.60206	2.2676	-	5.4208	-	4.4177	1.61099	4.03537	39.9219	4.093	6.9048	3.453	2.5732	1.3248	2.08524	3.66976	56.8222
Isocitrate dehydrogenase [NADP] cytoplasmic	O88844	Idh1	0.7	-0.514573	0.21	0.677781	4.5353	7.8947	10.842	12.515	5.8903	3.33037	8.33546	39.9543	5.2625	4.6032	8.057	7.7195	3.9743	1.85452	5.9233	31.3088
28 kDa heat- and acid-stable phosphoprotein	Q3UHX2	Pdap1	3.2	1.67807	0.015	1.82391	4.5353	3.1579	-	-	1.9634	1.28703	3.21887	39.9841	0.58472	3.836	9.208	11.579	5.299	4.35502	6.10134	71.378
Histone H1.4	P43274	Hist1h1e	1.4	0.485427	0.27	0.568636	11.338	20.526	-	-	10.308	5.62565	14.0573	40.0193	7.6013	13.042	11.51	10.293	15.897	3.09136	11.6687	26.4928
UDP-glucose 4-epimerase	Q8R059	Gale	1.4	0.485427	0.016	1.79588	7.9367	4.7368	5.4208	12.515	7.3628	3.0526	7.59442	40.1953	16.372	10.741	6.906	10.293	10.598	3.4039	10.982	30.9953
Fructose-bisphosphate aldolase C	P05063	Aldoc	1.5	0.584963	0.17	0.769551	6.8029	12.632	10.842	-	18.653	4.926	12.2325	40.2699	19.296	13.042	11.51	19.299	9.2733	4.59388	14.4841	31.7168
60S ribosomal protein L31	P62900	Rpl31	0.7	-0.514573	0.32	0.49485	4.5353	3.1579	5.4208	6.2575	1.9634	1.72496	4.26698	40.4259	0.58472	4.6032	3.453	3.8598	2.6495	1.53839	3.03004	50.7714
Procollagen-lysine,2-oxoglutarate 5-dioxygenase 2	Q9R0B9	Plod2	1	0	0.36	0.443697	17.007	15.789	10.842	31.287	18.653	7.60792	18.7156	40.6502	15.203	13.81	16.114	25.732	19.871	4.79881	18.146	26.4455
Nucleoside diphosphate kinase B	Q01768	Nme2	1	0	0.35	0.455932	7.9367	12.632	16.262	6.2575	7.8537	4.14828	10.1884	40.7157	11.694	10.741	10.359	9.0061	7.9486	1.47742	9.94974	14.8488
Eukaryotic translation initiation factor 4B	Q8BGD9	Eif4b	1.5	0.584963	0.016	1.79588	9.0706	14.211	-	6.2575	-	4.0331	9.84637	40.9603	2.9236	9.9736	13.812	10.293	6.6238	4.12209	8.7252	47.2435
Transmembrane protein 165	P52875	Tmem165	0.6	-0.736966	0.024	1.61979	2.2676	6.3158	5.4208	-	7.3628	2.19773	5.34175	41.1425	4.093	-	4.604	2.5732	1.3248	1.4908	3.14875	47.3456
Constitutive coactivator of PPAR-gamma-like protein 1	Q6A0A9	FAM120A	0.4	-1.32193	0.087	1.06048	-	-	-	6.2575	3.436	1.9951	4.84675	41.1637	0.58472	3.0688	-	-	-	1.75651	1.82676	96.1544
ELAV-like protein 1	P70372	Elavl1	0.6	-0.736966	0.035	1.45593	3.4015	11.053	10.842	6.2575	7.3628	3.23078	7.78336	41.5088	4.093	5.3704	5.755	3.8598	2.6495	1.24631	4.34554	28.6803
Heterogeneous nuclear ribonucleoprotein M	Q9D0E1	Hnrnpm	0.6	-0.736966	0.013	1.88606	15.873	14.211	27.104	-	10.799	7.06144	16.9967	41.5458	12.864	3.0688	5.755	9.0061	9.2733	3.7299	7.99344	46.662
Tropomyosin beta chain	P58774	Tpm2	0.5	-1	0.0057	2.24413	10.204	22.105	-	-	12.762	6.26457	15.0237	41.698	10.525	10.741	-	-	-	0.152735	10.633	1.43642
Myosin-9	Q8VDD5	Myh9	0.6	-0.736966	0.00095	3.02228	30.613	44.211	37.945	31.287	75.101	18.3349	43.8314	41.8304	30.405	28.386	31.077	27.018	25.17	2.42532	28.4112	8.5365
Ubiquitin thioesterase OTUB1	Q7TQI3	Otub1	1	0	0.52	0.283997	7.9367	7.8947	-	6.2575	2.4543	2.57586	6.1358	41.9809	2.9236	2.3016	5.755	5.1463	7.9486	2.27527	4.81502	47.2536
Tropomyosin alpha-4 chain	Q6IRU2	Tpm4	1.4	0.485427	0.069	1.16115	17.007	17.368	10.842	6.2575	8.3445	5.03882	11.9638	42.1172	11.694	11.508	13.812	20.585	23.846	5.60516	16.289	34.4107
Peptidyl-prolyl cis-trans isomerase FKBP10	Q61576	Fkbp10	1.3	0.378512	0.052	1.284	15.873	7.8947	5.4208	12.515	7.8537	4.20672	9.91144	42.4431	15.203	13.042	11.51	12.866	11.923	1.43277	12.9088	11.0992
Protein disulfide-isomerase A6	Q922R8	Pdia6	1.5	0.584963	0.012	1.92082	21.543	25.263	16.262	6.2575	15.217	7.21109	16.9085	42.6477	15.203	25.318	26.473	29.591	30.469	6.09089	25.4108	23.9697
Unconventional myosin-Ic	Q9WTI7	Myo1c	1.2	0.263034	0.57	0.244125	-	1.5789	-	-	2.9451	0.966049	2.262	42.7077	2.3389	3.0688	-	-	-	0.516117	2.70385	19.0882
26S proteasome non-ATPase regulatory subunit 5	Q8BJY1	Psmd5	1.7	0.765535	0.54	0.267606	-	1.5789	-	-	2.9451	0.966049	2.262	42.7077	1.7542	2.3016	2.302	1.2866	-	0.489868	1.9111	25.6328
Sulfate transporter	Q62273	Slc26a2	1	0	0.38	0.420216	-	1.5789	-	-	2.9451	0.966049	2.262	42.7077	1.7542	1.5344	-	1.2866	-	0.23394	1.52507	15.3396
Protein enabled homolog	Q03173	Enah	2.2	1.1375	0.45	0.346787	-	1.5789	-	-	2.9451	0.966049	2.262	42.7077	1.1694	1.5344	4.604	2.5732	-	1.54181	2.47025	62.4151
Carbonic anhydrase 3	P16015	Ca3	0.6	-0.736966	0.11	0.958607	-	1.5789	-	-	2.9451	0.966049	2.262	42.7077	0.58472	0.7672	-	-	1.3248	0.385559	0.89224	43.2125
Annexin A3	O35639	Anxa3	0.9	-0.152003	0.48	0.318759	-	1.5789	-	-	2.9451	0.966049	2.262	42.7077	4.093	-	-	-	-	#DIV/0!	4.093	#DIV/0!
Chromobox protein homolog 3	P23198	Cbx3	0.9	-0.152003	0.56	0.251812	2.2676	-	5.4208	-	3.436	1.59412	3.70813	42.9898	5.2625	2.3016	1.151	-	1.3248	1.90362	2.50997	75.842
Nucleoside diphosphate kinase A	P15532	Nme1	1.6	0.678072	0.086	1.0655	3.4015	9.4737	5.4208	-	5.3994	2.54897	5.92385	43.029	5.2625	9.2064	10.359	6.4329	6.6238	2.11949	7.57692	27.973
3-ketoacyl-CoA thiolase, mitochondrial	Q8BWT1	Acaa2	0.6	-0.736966	0.053	1.27572	3.4015	-	-	-	6.3811	2.1069	4.8913	43.0743	3.5083	2.3016	-	-	-	0.853266	2.90495	29.3728
Collagen alpha-1(XII) chain	Q60847	Col12a1	1.6	0.678072	0.00095	3.02228	54.423	41.053	16.262	25.03	33.378	14.6827	34.0292	43.1473	46.193	52.937	51.795	55.323	58.289	4.50328	52.9074	8.51163
60S ribosomal protein L23	P62830	Rpl23	1.1	0.137504	0.42	0.376751	3.4015	1.5789	5.4208	6.2575	4.4177	1.82193	4.21528	43.2219	5.2625	3.836	4.604	5.1463	3.9743	0.653128	4.56462	14.3085
Eukaryotic translation initiation factor 2 subunit 2	Q99L45	Eif2s2	1.4	0.485427	0.25	0.60206	-	12.632	-	6.2575	6.3811	3.64516	8.42353	43.2736	6.4319	0.7672	12.661	7.7195	7.9486	4.25967	7.10564	59.9477
COP9 signalosome complex subunit 1	Q99LD4	Gps1	0.7	-0.514573	0.55	0.259637	2.2676	7.8947	5.4208	6.2575	-	2.36338	5.46015	43.2842	-	4.6032	3.453	2.5732	5.299	1.20899	3.9821	30.3605
Hemoglobin subunit beta-2	P02089	Hbb-b2	0.9	-0.152003	0.2	0.69897	15.873	14.211	32.525	-	16.198	8.59301	19.7017	43.6155	9.3555	10.741	29.926	16.726	7.9486	9.02036	14.9394	60.3796
Protein transport protein Sec31A	Q3UPL0	Sec31a	1.3	0.378512	0.4	0.39794	11.338	15.789	5.4208	6.2575	14.235	4.64663	10.6081	43.8028	11.694	7.672	19.567	15.439	13.248	4.4118	13.524	32.622
Prolyl 4-hydroxylase subunit alpha-1	Q60715	P4ha1	1.7	0.765535	0.0026	2.58503	17.007	9.4737	21.683	6.2575	15.707	6.15254	14.0256	43.8663	16.372	21.482	35.681	21.872	25.17	7.19033	24.1154	29.8163
Myosin light polypeptide 6	Q60605	Myl6	0.9	-0.152003	0.23	0.638272	11.338	4.7368	5.4208	-	5.8903	3.03158	6.84647	44.2794	4.6777	3.836	8.057	5.1463	2.6495	2.01681	4.8733	41.3848
Heterogeneous nuclear ribonucleoprotein A/B	Q99020	Hnrnpab	0.8	-0.321928	0.39	0.408935	6.8029	6.3158	10.842	-	3.436	3.04844	6.84918	44.5082	6.4319	3.0688	3.453	1.2866	6.6238	2.30098	4.17282	55.1421
Triosephosphate isomerase	P17751	Tpi1	1.2	0.263034	0.0081	2.09151	17.007	20.526	16.262	31.287	8.3445	8.33385	18.6853	44.6011	19.296	19.18	27.624	25.732	21.196	3.86115	22.6056	17.0805
E3 ubiquitin-protein ligase NEDD4	P46935	Nedd4	1.7	0.765535	0.013	1.88606	19.275	7.8947	10.842	6.2575	12.271	5.0442	11.308	44.6072	14.618	13.042	25.322	21.872	21.196	5.18454	19.21	26.9887
40S ribosomal protein S2	P25444	Rps2	0.6	-0.736966	0.15	0.823909	3.4015	9.4737	10.842	6.2575	4.9086	3.11255	6.97666	44.6138	5.2625	6.9048	2.302	2.5732	2.6495	2.04668	3.9384	51.9673
Reticulocalbin-3	Q8BH97	Rcn3	1.1	0.137504	0.2	0.69897	29.479	11.053	27.104	18.772	10.799	8.73174	19.4414	44.9131	17.542	13.81	21.869	21.872	30.469	6.22029	21.1124	29.4627
Mitochondrial import receptor subunit TOM22 homolog	Q9CPQ3	Tomm22	0.05	-4.32193	0.00095	3.02228	12.472	14.211	16.262	18.772	3.436	5.85592	13.0306	44.9398	1.7542	1.5344	-	-	-	0.155422	1.6443	9.45217
Splicing factor 3A subunit 1	Q8K4Z5	Sf3a1	1.1	0.137504	0.38	0.420216	5.6691	1.5789	5.4208	-	3.9268	1.87821	4.1489	45.27	1.1694	3.836	3.453	2.5732	6.6238	2.00992	3.53108	56.9207
Elongation factor 1-alpha 1	P10126	Eef1a1	0.9	-0.152003	0.29	0.537602	23.81	44.211	54.208	50.06	15.217	17.0726	37.5012	45.5255	14.033	52.937	31.077	30.878	34.444	13.8472	32.6738	42.3803
Collagen alpha-2(IX) chain	Q07643	Col9a2	1.5	0.584963	0.25	0.60206	2.2676	6.3158	-	-	5.3994	2.12273	4.66093	45.543	7.0166	6.1376	2.302	3.8598	1.3248	2.43139	4.12816	58.8977
60S ribosomal protein L23a	P62751	Rpl23a	1	0	0.34	0.468521	3.4015	-	5.4208	6.2575	1.9634	1.94498	4.2608	45.6483	3.5083	5.3704	3.453	1.2866	2.6495	1.48488	3.25356	45.6387
14-3-3 protein epsilon	P62259	Ywhae	1.1	0.137504	0.48	0.318759	27.212	18.947	32.525	6.2575	26.015	10.1369	22.1913	45.6795	25.728	18.413	17.265	34.738	23.846	6.98013	23.998	29.0863
Proteasome subunit alpha type-5	Q9Z2U1	Psma5	0.6	-0.736966	0.2	0.69897	1.1338	3.1579	-	-	2.4543	1.0276	2.24867	45.6981	-	3.836	-	-	-	#DIV/0!	3.836	#DIV/0!
14-3-3 protein beta/alpha	Q9CQV8	Ywhab	0.7	-0.514573	0.045	1.34679	19.275	25.263	27.104	50.06	18.653	12.8297	28.071	45.7044	17.542	15.344	18.416	19.299	27.82	4.7795	19.6842	24.2809
Transketolase	P40142	Tkt	1.5	0.584963	0.0023	2.63827	10.204	4.7368	10.842	18.772	10.308	5.0191	10.9726	45.7423	16.957	26.852	14.963	10.293	11.923	6.49526	16.1976	40.1001
ATP synthase subunit beta, mitochondrial	P56480	Atp5b	0.6	-0.736966	0.00095	3.02228	51.022	47.368	102.99	81.347	31.415	28.8145	62.8284	45.8623	18.126	32.222	40.285	47.604	50.341	13.0165	37.7156	34.5122
Transcriptional activator protein Pur-beta	O35295	Purb	0.6	-0.736966	0.063	1.20066	5.6691	12.632	10.842	18.772	7.3628	5.11675	11.0556	46.2821	5.2625	6.9048	6.906	5.1463	9.2733	1.67232	6.69858	24.9653
Cytoplasmic dynein 1 light intermediate chain 1	Q8R1Q8	Dync1li1	1.1	0.137504	0.43	0.366532	6.8029	6.3158	-	12.515	4.4177	3.48991	7.51285	46.4525	2.9236	6.1376	8.057	5.1463	10.598	2.91316	6.5725	44.3235
Calponin-3	Q9DAW9	Cnn3	1.1	0.137504	0.49	0.309804	4.5353	1.5789	-	6.2575	5.8903	2.12435	4.5655	46.5306	7.0166	6.1376	2.302	2.5732	1.3248	2.53286	3.87084	65.4343
Acyl-CoA-binding protein	P31786	Dbi	3.2	1.67807	0.06	1.22185	2.2676	1.5789	-	-	3.9268	1.20692	2.5911	46.5793	2.9236	3.0688	6.906	6.4329	5.299	1.85668	4.92606	37.691
T-complex protein 1 subunit epsilon	P80316	Cct5	1.6	0.678072	0.4	0.39794	4.5353	1.5789	-	-	3.9268	1.56115	3.347	46.6434	3.5083	3.836	2.302	1.2866	5.299	1.52988	3.24638	47.1256
40S ribosomal protein S18	P62270	Rps18	1.6	0.678072	0.053	1.27572	5.6691	4.7368	5.4208	12.515	5.8903	3.19828	6.8464	46.7147	5.2625	6.9048	13.812	15.439	11.923	4.40464	10.6683	41.2873
Ubiquitin-like modifier-activating enzyme 1	Q02053	Uba1	1.6	0.678072	0.12	0.920819	7.9367	7.8947	-	-	16.689	5.06531	10.8401	46.7274	16.957	23.783	2.302	6.4329	2.6495	9.5326	10.4249	91.4408
Transmembrane protein 43	Q9DBS1	Tmem43	1.4	0.485427	0.39	0.408935	5.6691	4.7368	-	-	1.9634	1.92757	4.1231	46.7505	2.3389	1.5344	3.453	5.1463	5.299	1.66927	3.55432	46.9646
Talin-1	P26039	Tln1	0.9	-0.152003	0.0038	2.42022	23.81	37.895	16.262	25.03	53.503	14.646	31.3	46.7923	32.744	26.852	27.624	21.872	27.82	3.86143	27.3824	14.1019
Filamin-B	Q80X90	Flnb	1.2	0.263034	0.13	0.886057	32.881	33.158	10.842	12.515	26.015	10.8124	23.0822	46.8428	38.007	23.783	31.077	24.445	19.871	7.15057	27.4366	26.0622
Protein disulfide-isomerase A4	P08003	Pdia4	2.3	1.20163	0.00095	3.02228	23.81	12.632	5.4208	18.772	24.052	7.94331	16.9374	46.8981	43.269	35.291	46.04	39.884	34.444	4.99988	39.7856	12.5671
Fibromodulin	P50608	Fmod	1	0	0.29	0.537602	35.148	22.105	43.366	18.772	12.762	12.5199	26.4306	47.3691	5.8472	11.508	27.624	36.024	47.691	17.2441	25.7388	66.9962
Heterogeneous nuclear ribonucleoprotein Q	Q7TMK9	Syncrip	1.1	0.137504	0.22	0.657577	3.4015	9.4737	5.4208	6.2575	2.9451	2.61255	5.49972	47.5033	4.093	6.9048	5.755	9.0061	5.299	1.85873	6.21158	29.9237
Stress-induced-phosphoprotein 1	Q60864	Stip1	1.6	0.678072	0.068	1.16749	11.338	6.3158	5.4208	-	3.9268	3.21328	6.75035	47.6017	6.4319	5.3704	13.812	6.4329	11.923	3.80284	8.79404	43.2434
Heterogeneous nuclear ribonucleoprotein A0	Q9CX86	Hnrnpa0	0.4	-1.32193	0.21	0.677781	-	6.3158	5.4208	12.515	-	3.86348	8.08387	47.7925	0.58472	3.836	1.151	2.5732	1.3248	1.30604	1.89394	68.9586
Myb-binding protein 1A	Q7TPV4	Mybbp1a	2.3	1.20163	0.15	0.823909	7.9367	-	-	-	3.9268	2.83543	5.93175	47.8009	2.9236	3.836	5.755	6.4329	7.9486	2.01648	5.37922	37.4865
Glucose-6-phosphate isomerase	P06745	Gpi	1.9	0.925999	0.015	1.82391	9.0706	-	5.4208	-	3.436	2.85801	5.9758	47.8263	9.3555	9.2064	5.755	5.1463	3.9743	2.45303	6.6875	36.6808
Hyaluronan and proteoglycan link protein 1	Q9QUP5	Hapln1	1.3	0.378512	0.00095	3.02228	39.684	23.684	48.787	62.575	17.18	18.4446	38.382	48.0554	39.176	35.291	52.946	59.183	58.289	11.0679	48.977	22.5982
Heat shock protein HSP 90-beta	P11499	Hsp90ab1	1.3	0.378512	0.0051	2.29243	37.416	31.579	16.262	56.317	21.107	15.6982	32.5362	48.2483	28.066	27.619	47.191	52.75	55.64	13.5019	42.2532	31.9548
Stathmin	P54227	Stmn1	0.5	-1	0.095	1.02228	7.9367	6.3158	10.842	6.2575	1.9634	3.21938	6.66308	48.3167	2.3389	3.0688	3.453	7.7195	1.3248	2.45149	3.581	68.4582
High mobility group protein B1	P63158	Hmgb1	1.1	0.137504	0.45	0.346787	13.606	7.8947	5.4208	6.2575	4.4177	3.63334	7.51934	48.3199	2.9236	6.1376	11.51	11.579	10.598	3.86027	8.54964	45.1513
60S ribosomal protein L15	Q9CZM2	Rpl15	1.2	0.263034	0.27	0.568636	6.8029	-	5.4208	6.2575	1.4726	2.41184	4.98845	48.3484	4.6777	0.7672	4.604	5.1463	7.9486	2.55948	4.62876	55.2952
60S ribosomal protein L12	P35979	Rpl12	0.6	-0.736966	0.12	0.920819	6.8029	9.4737	10.842	6.2575	1.9634	3.42106	7.0679	48.4028	3.5083	2.3016	3.453	3.8598	6.6238	1.60598	3.9493	40.6649
Biglycan	P28653	Bgn	1.3	0.378512	0.2	0.69897	40.818	14.211	37.945	12.515	31.415	13.2559	27.3808	48.413	31.575	23.783	34.53	42.457	39.743	7.31744	34.4176	21.2607
Prothymosin alpha	P26350	Ptma	0.8	-0.321928	0.28	0.552842	27.212	30	16.262	37.545	8.3445	11.5615	23.8727	48.4298	8.7708	17.646	25.322	23.159	19.871	6.41254	18.9538	33.8326
Cytoplasmic dynein 1 heavy chain 1	Q9JHU4	Dync1h1	1.5	0.584963	0.022	1.65758	3.4015	4.7368	5.4208	6.2575	11.29	3.0203	6.22132	48.5476	15.203	25.318	-	3.8598	2.6495	10.6628	11.7576	90.689
Plasminogen activator inhibitor 1 RNA-binding protein	Q9CY58	Serbp1	1.2	0.263034	0.3	0.522879	4.5353	14.211	10.842	-	6.3811	4.37186	8.99235	48.6175	8.7708	5.3704	9.208	10.293	7.9486	1.8522	8.31816	22.2669
Poly(rC)-binding protein 2	Q61990	Pcbp2	0.4	-1.32193	0.00078	3.10791	13.606	15.789	27.104	-	8.3445	7.90577	16.2109	48.7683	7.6013	3.836	11.51	3.8598	-	3.66141	6.70177	54.6334
Lysyl oxidase homolog 4	Q924C6	Loxl4	3	1.58496	0.011	1.95861	1.1338	3.1579	-	-	3.436	1.25661	2.5759	48.7834	5.8472	7.672	8.057	-	1.3248	3.08792	5.72525	53.9351
Interleukin enhancer-binding factor 2	Q9CXY6	Ilf2	0.4	-1.32193	0.087	1.06048	1.1338	3.1579	-	-	3.436	1.25661	2.5759	48.7834	1.7542	1.5344	-	-	-	0.155422	1.6443	9.45217
Reticulon-4	Q99P72	Rtn4	1.9	0.925999	0.35	0.455932	1.1338	3.1579	-	-	3.436	1.25661	2.5759	48.7834	2.3389	1.5344	5.755	3.8598	1.3248	1.85159	2.96258	62.4994
Eukaryotic translation initiation factor 4 gamma 1	Q6NZJ6	Eif4g1	1.3	0.378512	0.57	0.244125	1.1338	3.1579	-	-	3.436	1.25661	2.5759	48.7834	3.5083	0.7672	3.453	1.2866	1.3248	1.30841	2.06798	63.2697
Annexin A2	P07356	Anxa2	0.8	-0.321928	0.39	0.408935	27.212	23.684	43.366	50.06	12.271	15.2835	31.3186	48.8001	19.88	27.619	26.473	25.732	33.119	4.7291	26.5646	17.8022
60S ribosomal protein L10a	P53026	Rpl10a	1.9	0.925999	0.1	1	1.1338	3.1579	-	-	1.9634	1.01752	2.08503	48.801	5.2625	3.836	-	2.5732	-	1.34548	3.89057	34.5831
V-type proton ATPase subunit H	Q8BVE3	Atp6v1h	0.6	-0.736966	0.38	0.420216	1.1338	3.1579	-	-	1.9634	1.01752	2.08503	48.801	1.7542	2.3016	-	-	-	0.38707	2.0279	19.0872
Eukaryotic translation initiation factor 5A-1	P63242	Eif5a	1.6	0.678072	0.16	0.79588	2.2676	3.1579	5.4208	-	1.9634	1.56336	3.20242	48.8179	2.3389	3.0688	3.453	7.7195	3.9743	2.10354	4.1109	51.1697
Probable ATP-dependent RNA helicase DDX5	Q61656	Ddx5	0.6	-0.736966	0.098	1.00877	11.338	12.632	5.4208	-	4.4177	4.13381	8.45212	48.9085	5.8472	6.9048	1.151	3.8598	1.3248	2.59695	3.81752	68.0272
Matrilin-4	O89029	Matn4	5.7	2.51096	0.00095	3.02228	4.5353	1.5789	-	-	2.9451	1.47961	3.01977	48.9976	11.694	14.577	4.604	15.439	5.299	5.1014	10.3226	49.4197
26S proteasome non-ATPase regulatory subunit 1	Q3TXS7	Psmd1	1.2	0.263034	0.37	0.431798	3.4015	-	-	6.2575	2.4543	1.97983	4.03777	49.0327	3.5083	2.3016	3.453	2.5732	2.6495	0.548504	2.89712	18.9327
Myosin-1	Q5SX40	Myh1	0.2	-2.32193	0.00095	3.02228	29.479	82.105	-	-	90.317	33.0106	67.3003	49.0497	27.482	11.508	-	-	-	11.2953	19.495	57.9396
Alpha-actinin-1	Q7TPR4	Actn1	1.1	0.137504	0.37	0.431798	9.0706	6.3158	-	18.772	9.8171	5.39961	10.9939	49.1147	11.11	6.9048	11.51	9.0061	10.598	1.88985	9.82578	19.2336
T-complex protein 1 subunit zeta	P80317	Cct6a	1.7	0.765535	0.24	0.619789	-	3.1579	5.4208	-	8.8354	2.85815	5.8047	49.2386	5.2625	9.9736	4.604	7.7195	2.6495	2.84851	6.04182	47.1465
Tubulin beta-2B chain	Q9CWF2	Tubb2b	1.6	0.678072	0.018	1.74473	48.754	37.895	-	-	15.707	16.844	34.1187	49.369	19.296	12.275	46.04	29.591	55.64	18.1013	32.5684	55.5793
Coatomer subunit alpha	Q8CIE6	Copa	1.3	0.378512	0.24	0.619789	15.873	6.3158	5.4208	6.2575	10.308	4.36892	8.83502	49.45	8.7708	17.646	10.359	12.866	6.6238	4.23858	11.2531	37.6658
Spermidine synthase	Q64674	Srm	2.3	1.20163	0.012	1.92082	3.4015	6.3158	-	-	2.4543	2.01252	4.0572	49.6038	5.2625	7.672	3.453	5.1463	6.6238	1.60201	5.63152	28.4472
40S ribosomal protein S3	P62908	Rps3	0.6	-0.736966	0.00071	3.14874	12.472	6.3158	10.842	25.03	16.198	7.03028	14.1716	49.6084	5.8472	7.672	9.208	7.7195	9.2733	1.40407	7.944	17.6746
Annexin A5	P48036	Anxa5	1.4	0.485427	0.2	0.69897	24.944	9.4737	21.683	6.2575	17.671	7.94658	16.0058	49.648	12.279	16.878	23.02	36.024	21.196	8.93056	21.8794	40.8172
Hemoglobin subunit beta-1	P02088	Hbb-b1	0.4	-1.32193	0.00095	3.02228	39.684	44.211	59.628	62.575	120.75	32.4623	65.3696	49.6596	22.804	19.947	37.983	28.305	19.871	7.63357	25.782	29.6081
Plectin	Q9QXS1	Plec	0.5	-1	0.00095	3.02228	34.015	47.368	86.732	31.287	33.869	23.2707	46.6542	49.8791	30.99	43.73	14.963	14.152	17.222	12.8696	24.2114	53.1549
Protein DJ-1	Q99LX0	Park7	2.6	1.37851	0.12	0.920819	1.1338	1.5789	-	-	2.9451	0.943877	1.88593	50.0483	2.3389	6.1376	2.302	3.8598	-	1.80443	3.65957	49.3071
Alpha-actinin-3	O88990	Actn3	NA	NA	0.002	2.69897	1.1338	1.5789	-	-	2.9451	0.943877	1.88593	50.0483	-	-	-	-	-	#DIV/0!	#DIV/0!	#DIV/0!
Serotransferrin	Q921I1	Tf	0.5	-1	0.00062	3.20761	10.204	6.3158	5.4208	18.772	12.762	5.40245	10.6949	50.5142	5.8472	5.3704	6.906	5.1463	1.3248	2.12034	4.91894	43.1057
Guanine nucleotide-binding protein G(i) subunit alpha-2	P08752	Gnai2	1.2	0.263034	0.44	0.356547	5.6691	1.5789	-	6.2575	3.436	2.1479	4.23538	50.7133	4.6777	0.7672	1.151	9.0061	5.299	3.37688	4.1802	80.7826
Apolipoprotein A-IV	P06728	Apoa4	0.6	-0.736966	0.043	1.36653	3.4015	3.1579	-	-	7.3628	2.36052	4.64073	50.8653	4.6777	3.0688	-	-	-	1.13766	3.87325	29.3723
Leukotriene A-4 hydrolase	P24527	Lta4h	0.4	-1.32193	0.085	1.07058	-	-	-	12.515	5.8903	4.68437	9.20265	50.9024	5.8472	1.5344	-	-	-	3.04961	3.6908	82.6273
Glycine--tRNA ligase	Q9CZD3	Gars	3.2	1.67807	0.00091	3.04096	-	-	-	6.2575	2.9451	2.34222	4.6013	50.9035	4.6777	10.741	3.453	6.4329	3.9743	2.9538	5.85578	50.4424
Bifunctional glutamate/proline--tRNA ligase	Q8CGC7	Eprs	1.4	0.485427	0.3	0.522879	4.5353	9.4737	5.4208	-	13.744	4.22206	8.29345	50.9083	14.618	7.672	8.057	11.579	5.299	3.65969	9.445	38.7474
Proliferating cell nuclear antigen	P17918	Pcna	0.8	-0.321928	0.094	1.02687	4.5353	1.5789	5.4208	-	7.3628	2.40666	4.72445	50.9406	4.093	2.3016	3.453	2.5732	2.6495	0.74021	3.01406	24.5586
Histone H2AX	P27661	H2afx	0.8	-0.321928	0.38	0.420216	19.275	30	16.262	43.802	13.253	12.4948	24.5184	50.9607	19.296	14.577	19.567	19.299	26.495	4.26178	19.8468	21.4734
Pyruvate dehydrogenase E1 component subunit alpha, somatic form, mitochondrial	P35486	Pdha1	0.1	-3.32193	0.0035	2.45593	5.6691	3.1579	5.4208	6.2575	0.98171	2.19533	4.2974	51.085	1.7542	-	1.151	-	-	0.426527	1.4526	29.363
Heterogeneous nuclear ribonucleoproteins C1/C2	Q9Z204	Hnrnpc	0.5	-1	0.024	1.61979	5.6691	9.4737	16.262	-	6.3811	4.8345	9.44647	51.1778	7.0166	1.5344	2.302	6.4329	1.3248	2.77272	3.72214	74.4927
Ras GTPase-activating protein-binding protein 1	P97855	G3bp1	4.8	2.26303	0.004	2.39794	1.1338	1.5789	-	-	0.49086	0.54701	1.06785	51.2252	1.1694	6.9048	3.453	-	3.9743	2.35852	3.87537	60.8592
Protein SET	Q9EQU5	Set	1.9	0.925999	0.031	1.50864	3.4015	4.7368	-	-	1.4726	1.64107	3.20363	51.2253	7.0166	4.6032	-	3.8598	2.6495	1.84155	4.53228	40.632
ATP synthase subunit delta, mitochondrial	Q9D3D9	Atp5d	1.4	0.485427	0.31	0.508638	-	3.1579	-	-	1.4726	1.19169	2.31525	51.4712	2.3389	3.0688	-	1.2866	-	0.895947	2.23143	40.1512
WD repeat-containing protein 61	Q9ERF3	Wdr61	0.6	-0.736966	0.4	0.39794	-	3.1579	-	-	1.4726	1.19169	2.31525	51.4712	0.58472	2.3016	-	-	-	1.21402	1.44316	84.1222
Importin-9	Q91YE6	Ipo9	0.5	-1	0.4	0.39794	-	3.1579	-	-	1.4726	1.19169	2.31525	51.4712	2.3389	-	-	-	-	#DIV/0!	2.3389	#DIV/0!
Protein DDI1 homolog 2	A2ADY9	Ddi2	0.6	-0.736966	0.14	0.853872	-	6.3158	-	-	2.9451	2.38344	4.63045	51.4733	1.1694	1.5344	-	-	2.6495	0.771078	1.78443	43.2114
Coatomer subunit epsilon	O89079	Cope	1.3	0.378512	0.25	0.60206	5.6691	4.7368	-	-	11.781	3.82634	7.39563	51.7378	5.8472	5.3704	4.604	7.7195	5.299	1.17766	5.76802	20.4171
Protein FAM162A	Q9D6U8	Fam162a	1.5	0.584963	0.49	0.309804	2.2676	-	-	-	4.9086	1.86747	3.5881	52.0462	2.9236	3.0688	3.453	1.2866	-	0.957351	2.683	35.6821
Aldose reductase	P45376	Akr1b1	1.8	0.847997	0.52	0.283997	1.1338	-	-	-	2.4543	0.933735	1.79405	52.0462	1.7542	2.3016	2.302	-	-	0.316157	2.11927	14.9182
Plasma membrane calcium-transporting ATPase 2	Q9R0K7	Atp2b2	0.7	-0.514573	0.1	1	2.2676	-	-	-	4.9086	1.86747	3.5881	52.0462	2.3389	1.5344	-	1.2866	-	0.550145	1.71997	31.9858
Actin-related protein 2/3 complex subunit 3	Q9JM76	Arpc3	1	0	0.39	0.408935	1.1338	-	-	-	2.4543	0.933735	1.79405	52.0462	1.7542	0.7672	1.151	-	-	0.497548	1.22413	40.6449
26S proteasome non-ATPase regulatory subunit 3	P14685	Psmd3	0.3	-1.73697	0.097	1.01323	1.1338	-	-	-	2.4543	0.933735	1.79405	52.0462	1.1694	-	-	-	-	#DIV/0!	1.1694	#DIV/0!
Titin	A2ASS6	Ttn	NA	NA	0.0093	2.03152	1.1338	-	-	-	2.4543	0.933735	1.79405	52.0462	-	-	-	-	-	#DIV/0!	#DIV/0!	#DIV/0!
Voltage-dependent anion-selective channel protein 1	Q60932	Vdac1	0.2	-2.32193	0.00095	3.02228	24.944	36.316	48.787	31.287	6.872	15.4461	29.6412	52.1101	7.0166	4.6032	5.755	3.8598	5.299	1.19512	5.30672	22.5208
Aconitate hydratase, mitochondrial	Q99KI0	Aco2	0.8	-0.321928	0.51	0.29243	9.0706	6.3158	-	18.772	8.3445	5.55457	10.6257	52.2747	9.9402	12.275	4.604	3.8598	5.299	3.70048	7.1956	51.427
4F2 cell-surface antigen heavy chain	P10852	Slc3a2	1.6	0.678072	0.15	0.823909	2.2676	-	5.4208	-	2.4543	1.76907	3.3809	52.3254	4.093	4.6032	3.453	1.2866	2.6495	1.30318	3.21706	40.5084
Collagen alpha-1(XXVII) chain	Q5QNQ9	Col27a1	1	0	0.53	0.275724	-	1.5789	5.4208	-	4.4177	1.9927	3.8058	52.3596	4.6777	4.6032	-	1.2866	1.3248	1.92562	2.97307	64.7687
60S ribosomal protein L7a	P12970	Rpl7a	0.9	-0.152003	0.48	0.318759	13.606	-	10.842	18.772	3.9268	6.18533	11.7867	52.4772	5.8472	9.9736	8.057	11.579	5.299	2.67036	8.15116	32.7605
Succinyl-CoA:3-ketoacid coenzyme A transferase 1, mitochondrial	Q9D0K2	Oxct1	1.1	0.137504	0.22	0.657577	2.2676	3.1579	-	6.2575	2.4543	1.85548	3.53432	52.4989	2.9236	10.741	-	1.2866	-	5.05268	4.98373	101.383
ERO1-like protein alpha	Q8R180	Ero1l	1.2	0.263034	0.54	0.267606	-	1.5789	5.4208	-	4.9086	2.08604	3.96943	52.5527	3.5083	4.6032	1.151	2.5732	2.6495	1.2747	2.89704	44
Collagen alpha-2(I) chain	Q01149	Col1a2	0.5	-1	0.0084	2.07572	10.204	30	21.683	43.802	17.18	12.9295	24.5738	52.6148	18.711	13.81	11.51	10.293	13.248	3.22328	13.5144	23.8507
Spliceosome RNA helicase Ddx39b	Q9Z1N5	Ddx39b	1.4	0.485427	0.45	0.346787	9.0706	-	5.4208	-	2.9451	3.08145	5.81217	53.0172	1.7542	1.5344	5.755	9.0061	6.6238	3.23187	4.9347	65.4927
40S ribosomal protein S19	Q9CZX8	Rps19	1.1	0.137504	0.3	0.522879	4.5353	12.632	-	6.2575	4.9086	3.77234	7.08335	53.2564	8.1861	6.1376	3.453	5.1463	7.9486	1.97858	6.17432	32.0453
60S ribosomal protein L13a	P19253	Rpl13a	0.5	-1	0.1	1	1.1338	3.1579	5.4208	-	3.436	1.75388	3.28713	53.3559	2.3389	0.7672	-	2.5732	1.3248	0.850715	1.75102	48.5838
Prolargin	Q9JK53	Prelp	1.4	0.485427	0.0041	2.38722	31.747	14.211	10.842	25.03	9.3263	9.73345	18.2313	53.3888	18.711	13.81	29.926	37.311	31.794	9.72325	26.3104	36.9559
2-oxoglutarate dehydrogenase, mitochondrial	Q60597	Ogdh	0.6	-0.736966	0.076	1.11919	-	1.5789	5.4208	-	5.3994	2.21197	4.13303	53.5193	1.7542	3.836	-	1.2866	-	1.3572	2.29227	59.2079
Myosin-8	P13542	Myh8	0.2	-2.32193	0.00095	3.02228	26.078	86.842	-	-	91.79	36.5942	68.2367	53.6284	26.312	8.4392	3.453	-	-	12.0197	12.7347	94.3848
Protein canopy homolog 2	Q9QXT0	Cnpy2	0.5	-1	0.2	0.69897	3.4015	4.7368	5.4208	-	0.98171	1.95768	3.6352	53.8534	0.58472	2.3016	1.151	2.5732	1.3248	0.828652	1.58706	52.2129
Chondroadherin	O55226	Chad	1.3	0.378512	0.15	0.823909	30.613	9.4737	27.104	-	11.781	10.6645	19.7429	54.0167	16.957	8.4392	24.171	21.872	30.469	8.25659	20.3816	40.51
Collagen alpha-2(VI) chain	Q02788	Col6a2	3	1.58496	0.029	1.5376	5.6691	1.5789	-	-	5.3994	2.2876	4.2158	54.2625	4.093	4.6032	6.906	10.293	11.923	3.4531	7.56364	45.6539
Heterogeneous nuclear ribonucleoprotein F	Q9Z2X1	Hnrnpf	0.7	-0.514573	0.11	0.958607	9.0706	15.789	21.683	6.2575	7.3628	6.54166	12.0326	54.3662	8.7708	-	8.057	12.866	14.572	3.15458	11.0664	28.5058
Phosphoglycerate mutase 2	O70250	Pgam2	2.1	1.07039	0.021	1.67778	12.472	9.4737	-	-	3.436	4.60241	8.46057	54.3983	4.6777	-	17.265	18.012	14.572	6.14942	13.6317	45.1113
Tubulin beta-5 chain	P99024	Tubb5	0.6	-0.736966	0.00011	3.95861	65.762	42.632	43.366	100.12	21.598	29.8127	54.6956	54.5065	17.542	10.741	49.493	30.878	64.913	22.4427	34.7134	64.6513
Alpha-actinin-4	P57780	Actn4	1.5	0.584963	0.037	1.4318	24.944	7.8947	5.4208	18.772	15.707	7.98177	14.5477	54.8662	19.88	15.344	18.416	20.585	33.119	6.81662	21.4688	31.7513
Glia-derived nexin	Q07235	Serpine2	2.2	1.1375	0.0068	2.16749	2.2676	7.8947	5.4208	-	10.799	3.62712	6.59553	54.9936	15.787	9.9736	10.359	9.0061	11.923	2.66308	11.4097	23.3404
Tubulin beta-4B chain	P68372	Tubb4b	0.6	-0.736966	0.00044	3.35655	58.959	44.211	48.787	100.12	18.162	29.8287	54.0478	55.1894	19.88	10.741	46.04	29.591	62.264	20.6347	33.7032	61.2249
TAR DNA-binding protein 43	Q921F2	Tardbp	0.8	-0.321928	0.51	0.29243	6.8029	11.053	10.842	12.515	0.98171	4.67732	8.43892	55.4255	1.1694	8.4392	8.057	5.1463	9.2733	3.31999	6.41704	51.7371
40S ribosomal protein S8	P62242	Rps8	0.5	-1	0.0085	2.07058	13.606	14.211	10.842	6.2575	1.9634	5.19834	9.37598	55.4432	1.7542	1.5344	8.057	5.1463	5.299	2.73596	4.35818	62.7777
60S ribosomal protein L4	Q9D8E6	Rpl4	0.6	-0.736966	0.063	1.20066	9.0706	11.053	16.262	25.03	5.8903	7.4846	13.4612	55.6014	4.6777	6.1376	5.755	12.866	11.923	3.81591	8.27186	46.1312
Coiled-coil domain-containing protein 47	Q9D024	Ccdc47	1.3	0.378512	0.37	0.431798	5.6691	4.7368	-	-	1.4726	2.20359	3.9595	55.6532	1.7542	3.836	5.755	2.5732	1.3248	1.79008	3.04864	58.7174
Erythrocyte band 7 integral membrane protein	P54116	Stom	0.1	-3.32193	0.017	1.76955	-	-	5.4208	12.515	-	5.01636	8.9679	55.9368	-	-	-	-	2.6495	#DIV/0!	2.6495	#DIV/0!
Inhibitor of nuclear factor kappa-B kinase-interacting protein	Q9DBZ1	Ikbip	5	2.32193	0.023	1.63827	1.1338	-	-	-	0.49086	0.454627	0.81233	55.9658	2.9236	3.836	-	-	1.3248	1.27114	2.6948	47.1701
Transportin-1	Q8BFY9	Tnpo1	3.5	1.80735	0.21	0.677781	1.1338	-	-	-	0.49086	0.454627	0.81233	55.9658	-	3.0688	-	1.2866	1.3248	1.01811	1.8934	53.7713
Eukaryotic translation initiation factor 4H	Q9WUK2	Eif4h	6.1	2.60881	0.037	1.4318	1.1338	-	-	-	0.49086	0.454627	0.81233	55.9658	0.58472	3.0688	2.302	-	3.9743	1.43798	2.48245	57.9257
40S ribosomal protein S5	P97461	Rps5	11	3.45943	0.0033	2.48149	1.1338	-	-	-	0.49086	0.454627	0.81233	55.9658	-	3.0688	2.302	7.7195	3.9743	2.40155	4.26615	56.2932
Thioredoxin-like protein 1	Q8CDN6	Txnl1	14	3.80735	0.00095	3.02228	1.1338	-	-	-	0.49086	0.454627	0.81233	55.9658	5.2625	3.0688	5.755	5.1463	3.9743	1.09532	4.64138	23.599
Asparagine--tRNA ligase, cytoplasmic	Q8BP47	Nars	7	2.80735	0.00071	3.14874	2.2676	-	-	-	0.98171	0.909262	1.62465	55.9664	2.9236	4.6032	3.453	5.1463	6.6238	1.45839	4.54998	32.0527
Endoplasmic reticulum resident protein 44	Q9D1Q6	Erp44	1.6	0.678072	0.48	0.318759	2.2676	-	-	-	0.98171	0.909262	1.62465	55.9664	0.58472	2.3016	1.151	1.2866	-	0.714929	1.33098	53.7145
Signal recognition particle receptor subunit alpha	Q9DBG7	Srpr	1.6	0.678072	0.48	0.318759	2.2676	-	-	-	0.98171	0.909262	1.62465	55.9664	1.7542	0.7672	-	2.5732	-	0.904301	1.6982	53.2506
Nascent polypeptide-associated complex subunit alpha, muscle-specific form	P70670	Naca	2	1	0.2	0.69897	3.4015	-	-	-	1.4726	1.36394	2.43705	55.9668	2.3389	3.836	1.151	-	2.6495	1.10346	2.49385	44.2471
SPARC	P07214	Sparc	3.9	1.96347	0.015	1.82391	3.4015	-	-	-	1.4726	1.36394	2.43705	55.9668	3.5083	3.836	2.302	5.1463	3.9743	1.0201	3.75338	27.1782
Isocitrate dehydrogenase [NADP], mitochondrial	P54071	Idh2	1.5	0.584963	0.43	0.366532	3.4015	-	-	-	1.4726	1.36394	2.43705	55.9668	2.3389	2.3016	1.151	1.2866	-	0.638509	1.76953	36.0836
RNA-binding protein EWS	Q61545	Ewsr1	0.8	-0.321928	0.39	0.408935	3.4015	-	-	-	1.4726	1.36394	2.43705	55.9668	1.1694	1.5344	1.151	-	-	0.21624	1.28493	16.8289
Acidic leucine-rich nuclear phosphoprotein 32 family member A	O35381	Anp32a	2	1	0.43	0.366532	3.4015	-	-	-	1.4726	1.36394	2.43705	55.9668	0.58472	1.5344	3.453	1.2866	2.6495	1.14165	1.90164	60.0347
L-lactate dehydrogenase B chain	P16125	Ldhb	0.3	-1.73697	0.097	1.01323	3.4015	-	-	-	1.4726	1.36394	2.43705	55.9668	0.58472	0.7672	-	-	-	0.129033	0.67596	19.0888
Lon protease homolog, mitochondrial	Q8CGK3	Lonp1	1.4	0.485427	0.52	0.283997	3.4015	-	-	-	1.4726	1.36394	2.43705	55.9668	2.9236	-	-	3.8598	-	0.661993	3.3917	19.518
60S ribosomal protein L18	P35980	Rpl18	0.6	-0.736966	0.032	1.49485	5.6691	3.1579	10.842	-	4.4177	3.37312	6.02168	56.0163	2.3389	-	3.453	1.2866	6.6238	2.30835	3.42558	67.3858
Nucleobindin-2	P81117	Nucb2	1.2	0.263034	0.34	0.468521	4.5353	7.8947	16.262	-	7.3628	5.05211	9.0137	56.0493	5.2625	7.672	12.661	7.7195	10.598	2.8763	8.7826	32.75
Calumenin	O35887	Calu	1.6	0.678072	0.00052	3.284	24.944	7.8947	21.683	18.772	4.9086	8.7756	15.6405	56.1083	15.787	9.2064	25.322	37.311	34.444	11.9735	24.4141	49.0432
Carbonic anhydrase 2	P00920	Ca2	0.3	-1.73697	0.056	1.25181	3.4015	1.5789	5.4208	-	1.9634	1.73995	3.09115	56.2882	2.3389	0.7672	-	-	-	1.11136	1.55305	71.5598
Golgin subfamily A member 2	Q921M4	Golga2	0.7	-0.514573	0.45	0.346787	5.6691	1.5789	-	6.2575	-	2.54837	4.50183	56.6075	-	3.836	1.151	2.5732	1.3248	1.24905	2.22125	56.2316
NADH-cytochrome b5 reductase 3	Q9DCN2	Cyb5r3	1	0	0.49	0.309804	1.1338	3.1579	-	-	4.4177	1.65671	2.90313	57.0662	5.2625	3.0688	-	-	-	1.55118	4.16565	37.2374
T-complex protein 1 subunit delta	P80315	Cct4	1.1	0.137504	0.42	0.376751	2.2676	7.8947	-	-	9.3263	3.73138	6.4962	57.4394	7.0166	9.2064	-	5.1463	-	2.03214	7.1231	28.5289
Neutral alpha-glucosidase AB	Q8BHN3	Ganab	1.2	0.263034	0.13	0.886057	15.873	4.7368	10.842	18.772	4.9086	6.33452	11.0265	57.4482	7.0166	9.2064	18.416	14.152	15.897	4.72297	12.9376	36.5058
Septin-7	O55131	Sept7	1.9	0.925999	0.0055	2.25964	1.1338	3.1579	5.4208	6.2575	2.4543	2.1173	3.68486	57.4594	5.8472	6.1376	9.208	7.7195	6.6238	1.37383	7.10722	19.3301
Heterogeneous nuclear ribonucleoprotein K	P61979	Hnrnpk	0.7	-0.514573	0.0068	2.16749	13.606	23.684	48.787	-	20.616	15.334	26.6732	57.4884	11.694	10.741	20.718	16.726	15.897	4.04436	15.1552	26.6863
Fumarate hydratase, mitochondrial	P97807	Fh	0.8	-0.321928	0.45	0.346787	4.5353	6.3158	-	12.515	3.9268	3.92758	6.82323	57.5619	1.7542	8.4392	3.453	5.1463	3.9743	2.49162	4.5534	54.72
Rab GDP dissociation inhibitor beta	Q61598	Gdi2	2.6	1.37851	0.0076	2.11919	10.204	3.1579	-	-	5.3994	3.59991	6.25377	57.5638	8.1861	6.1376	11.51	12.866	9.2733	2.66499	9.5946	27.776
40S ribosomal protein S13	P62301	Rps13	1.2	0.263034	0.22	0.657577	5.6691	1.5789	5.4208	6.2575	1.4726	2.35152	4.07978	57.6383	2.9236	5.3704	3.453	3.8598	7.9486	2.026	4.71108	43.0051
Macrophage migration inhibitory factor	P34884	Mif	1.3	0.378512	0.33	0.481486	6.8029	1.5789	-	6.2575	2.9451	2.53637	4.3961	57.6959	2.9236	3.0688	5.755	3.8598	7.9486	2.13238	4.71116	45.2623
Hemoglobin subunit alpha	P01942	Hba	0.6	-0.736966	0.00095	3.02228	20.409	23.684	5.4208	43.802	37.796	15.1322	26.2224	57.7073	16.372	10.741	16.114	16.726	14.572	2.46878	14.905	16.5635
Eukaryotic translation initiation factor 3 subunit B	Q8JZQ9	Eif3b	0.9	-0.152003	0.26	0.585027	13.606	12.632	-	6.2575	2.9451	5.11571	8.86015	57.7384	0.58472	0.7672	11.51	14.152	6.6238	6.1495	6.72754	91.4077
Lamina-associated polypeptide 2, isoforms beta/delta/epsilon/gamma	Q61029	Tmpo	0.8	-0.321928	0.19	0.721246	9.0706	1.5789	10.842	-	6.3811	4.03384	6.96815	57.8897	7.0166	2.3016	3.453	6.4329	2.6495	2.19883	4.37072	50.3081
Prostacyclin synthase	O35074	Ptgis	0.8	-0.321928	0.29	0.537602	4.5353	3.1579	10.842	-	4.9086	3.40498	5.86095	58.096	4.093	3.0688	3.453	6.4329	2.6495	1.4916	3.93944	37.8633
Adenylosuccinate synthetase isozyme 2	P46664	Adss	0.6	-0.736966	0.48	0.318759	-	4.7368	-	-	1.9634	1.96109	3.3501	58.5383	4.093	-	-	-	-	#DIV/0!	4.093	#DIV/0!
Translocon-associated protein subunit delta	Q62186	Ssr4	1.1	0.137504	0.16	0.79588	3.4015	-	5.4208	6.2575	0.98171	2.35105	4.01538	58.5512	2.9236	5.3704	3.453	3.8598	2.6495	1.06902	3.65126	29.2782
C-type lectin domain family 3 member A	Q9EPW4	Clec3a	0.9	-0.152003	0.35	0.455932	10.204	6.3158	16.262	-	3.9268	5.38526	9.17715	58.6812	4.6777	3.0688	3.453	9.0061	11.923	3.87427	6.42572	60.2932
40S ribosomal protein S17	P63276	Rps17	0.8	-0.321928	0.53	0.275724	7.9367	20.526	10.842	6.2575	5.8903	6.04642	10.2905	58.7573	11.694	6.9048	6.906	11.579	5.299	2.95851	8.47656	34.9022
Heat shock protein HSP 90-alpha	P07901	Hsp90aa1	2.1	1.07039	0.00095	3.02228	14.74	14.211	-	31.287	7.8537	10.0109	17.0229	58.8086	14.033	24.55	27.624	33.451	42.392	10.5252	28.41	37.0477
Nuclease-sensitive element-binding protein 1	P62960	Ybx1	0.6	-0.736966	0.027	1.56864	21.543	17.368	10.842	31.287	4.9086	10.1098	17.1897	58.8133	7.0166	2.3016	13.812	12.866	15.897	5.58948	10.3786	53.8556
Xaa-Pro aminopeptidase 1	Q6P1B1	Xpnpep1	1	0	0.45	0.346787	1.1338	1.5789	-	-	3.436	1.22114	2.04957	59.5803	1.7542	4.6032	-	-	-	2.01455	3.1787	63.3765
Sarcoplasmic/endoplasmic reticulum calcium ATPase 2	O55143	Atp2a2	0.3	-1.73697	0.017	1.76955	4.5353	3.1579	5.4208	12.515	4.9086	3.67889	6.10752	60.2354	4.6777	4.6032	-	-	-	0.0526795	4.64045	1.13522
Programmed cell death 6-interacting protein	Q9WU78	Pdcd6ip	2	1	0.13	0.886057	-	3.1579	-	-	7.8537	3.32043	5.5058	60.3079	9.3555	9.2064	2.302	1.2866	-	4.34268	5.53763	78.4213
Transmembrane emp24 domain-containing protein 9	Q99KF1	Tmed9	1	0	0.37	0.431798	2.2676	-	5.4208	6.2575	1.4726	2.33947	3.85462	60.6926	2.9236	1.5344	4.604	2.5732	3.9743	1.20247	3.1219	38.5173
Polyadenylate-binding protein 1	P29341	Pabpc1	0.6	-0.736966	0.15	0.823909	4.5353	6.3158	10.842	18.772	6.3811	5.74892	9.36924	61.3595	4.6777	8.4392	5.755	2.5732	7.9486	2.4096	5.87874	40.9884
Tropomyosin alpha-1 chain	P58771	Tpm1	1.1	0.137504	0.51	0.29243	10.204	23.684	5.4208	-	11.29	7.78552	12.6497	61.5471	8.1861	12.275	16.114	15.439	5.299	4.6592	11.4626	40.6469
Elongation factor 1-gamma	Q9D8N0	Eef1g	1.3	0.378512	0.16	0.79588	19.275	7.8947	5.4208	12.515	4.4177	6.10059	9.90464	61.5933	6.4319	4.6032	18.416	24.445	9.2733	8.47327	12.6339	67.0679
Annexin A8	O35640	Anxa8	2.6	1.37851	0.047	1.3279	1.1338	3.1579	-	-	4.9086	1.88905	3.06677	61.5974	5.8472	5.3704	9.208	1.2866	2.6495	3.07388	4.87234	63.0883
Tubulin beta-6 chain	Q922F4	Tubb6	0.9	-0.152003	0.43	0.366532	-	-	32.525	-	12.762	13.9746	22.6435	61.7155	18.126	-	-	-	23.846	4.04465	20.986	19.2731
26S proteasome non-ATPase regulatory subunit 12	Q9D8W5	Psmd12	0.9	-0.152003	0.46	0.337242	-	-	-	6.2575	2.4543	2.68927	4.3559	61.7385	2.3389	4.6032	-	1.2866	-	1.69481	2.7429	61.7889
V-type proton ATPase catalytic subunit A	P50516	Atp6v1a	1	0	0.31	0.508638	-	-	-	6.2575	2.4543	2.68927	4.3559	61.7385	4.093	4.6032	-	-	-	0.360766	4.3481	8.29709
Eukaryotic translation initiation factor 4 gamma 2	Q62448	Eif4g2	0.4	-1.32193	0.12	0.920819	-	-	-	6.2575	2.4543	2.68927	4.3559	61.7385	-	3.0688	-	-	-	#DIV/0!	3.0688	#DIV/0!
Bifunctional 3'-phosphoadenosine 5'-phosphosulfate synthase 2	O88428	Papss2	2	1	0.01	2	15.873	3.1579	-	6.2575	10.308	5.49423	8.8991	61.7392	12.864	10.741	19.567	16.726	11.923	3.67372	14.3642	25.5755
Prohibitin-2	O35129	Phb2	0.8	-0.321928	0.36	0.443697	10.204	7.8947	-	6.2575	0.98171	3.91857	6.33448	61.861	0.58472	4.6032	3.453	6.4329	5.299	2.2308	4.07456	54.7493
6-phosphogluconolactonase	Q9CQ60	Pgls	3.5	1.80735	0.0067	2.17393	2.2676	1.5789	-	-	0.49086	0.895818	1.44579	61.9606	1.7542	8.4392	3.453	-	1.3248	3.263	3.7428	87.1806
Splicing factor U2AF 65 kDa subunit	P26369	U2af2	1.6	0.678072	0.21	0.677781	2.2676	1.5789	-	-	0.49086	0.895818	1.44579	61.9606	1.1694	4.6032	1.151	-	-	1.98784	2.30787	86.1332
ATP-dependent RNA helicase A	O70133	Dhx9	1.9	0.925999	0.052	1.284	2.2676	1.5789	-	-	0.49086	0.895818	1.44579	61.9606	5.2625	3.0688	-	-	-	1.55118	4.16565	37.2374
Procollagen galactosyltransferase 1	Q8K297	Colgalt1	0.9	-0.152003	0.33	0.481486	5.6691	1.5789	10.842	-	6.3811	3.79431	6.11777	62.0211	5.2625	5.3704	4.604	1.2866	5.299	1.74802	4.3645	40.051
Collagen alpha-1(IX) chain	Q05722	Col9a1	1.1	0.137504	0.098	1.00877	18.141	34.737	16.262	6.2575	11.29	10.769	17.3375	62.1138	26.897	9.9736	16.114	18.012	25.17	6.90906	19.2333	35.9223
40S ribosomal protein S21	Q9CQR2	Rps21	1.4	0.485427	0.11	0.958607	4.5353	6.3158	-	6.2575	0.49086	2.73376	4.39987	62.1327	1.7542	3.836	5.755	6.4329	6.6238	2.06631	4.88038	42.3391
Non-POU domain-containing octamer-binding protein	Q99K48	Nono	0.4	-1.32193	0.0086	2.0655	7.9367	6.3158	16.262	-	3.9268	5.36042	8.61032	62.2557	2.3389	6.1376	-	1.2866	2.6495	2.10536	3.10315	67.8459
Niban-like protein 1	Q8R1F1	Fam129b	3	1.58496	0.0034	2.46852	1.1338	-	5.4208	-	3.9268	2.17605	3.4938	62.2833	8.1861	4.6032	5.755	5.1463	7.9486	1.64154	6.32784	25.9415
THO complex subunit 4	O08583	Alyref	0.7	-0.514573	0.29	0.537602	9.0706	3.1579	10.842	-	2.9451	4.05248	6.5039	62.3085	5.8472	1.5344	3.453	6.4329	1.3248	2.37012	3.71846	63.7393
UTP--glucose-1-phosphate uridylyltransferase	Q91ZJ5	Ugp2	1.8	0.847997	0.0037	2.4318	2.2676	11.053	-	6.2575	4.4177	3.74315	5.99895	62.3968	10.525	12.275	9.208	3.8598	6.6238	3.31301	8.49832	38.9843
Poly(rC)-binding protein 1	P60335	Pcbp1	0.4	-1.32193	0.00017	3.76955	17.007	20.526	21.683	43.802	6.3811	13.6602	21.8798	62.433	5.2625	6.9048	13.812	6.4329	11.923	3.76031	8.86704	42.4077
Protein CDV3	Q4VAA2	Cdv3	1.4	0.485427	0.35	0.455932	3.4015	1.5789	5.4208	-	1.4726	1.85921	2.96845	62.6323	-	3.0688	3.453	3.8598	6.6238	1.61427	4.25135	37.9708
Heterogeneous nuclear ribonucleoprotein A1	P49312	Hnrnpa1	0.7	-0.514573	0.083	1.08092	17.007	9.4737	32.525	31.287	6.3811	12.1171	19.3348	62.6699	2.9236	6.1376	16.114	24.445	19.871	9.11712	13.8982	65.5991
Transforming protein RhoA	Q9QUI0	Rhoa	1.3	0.378512	0.15	0.823909	3.4015	3.1579	-	6.2575	0.98171	2.16504	3.44965	62.7611	4.093	0.7672	4.604	6.4329	2.6495	2.12984	3.70932	57.4186
26S proteasome non-ATPase regulatory subunit 14	O35593	Psmd14	1.9	0.925999	0.45	0.346787	1.1338	-	-	-	2.9451	1.28078	2.03945	62.8004	1.7542	4.6032	-	-	1.3248	1.78181	2.56073	69.582
Translin-associated protein X	Q9QZE7	Tsnax	1.1	0.137504	0.48	0.318759	1.1338	-	-	-	2.9451	1.28078	2.03945	62.8004	2.3389	2.3016	-	-	-	0.0263751	2.32025	1.13673
Alpha-centractin	P61164	Actr1a	2.2	1.1375	0.23	0.638272	1.1338	-	-	-	2.9451	1.28078	2.03945	62.8004	5.2625	2.3016	-	1.2866	-	2.06579	2.95023	70.0212
Microtubule-associated protein RP/EB family member 1	Q61166	Mapre1	1.9	0.925999	0.54	0.267606	1.1338	-	-	-	2.9451	1.28078	2.03945	62.8004	1.7542	1.5344	4.604	-	-	1.71231	2.63087	65.0856
Small glutamine-rich tetratricopeptide repeat-containing protein alpha	Q8BJU0	Sgta	0.3	-1.73697	0.055	1.25964	1.1338	-	-	-	2.9451	1.28078	2.03945	62.8004	0.58472	0.7672	-	-	-	0.129033	0.67596	19.0888
Protein FAM98A	Q3TJZ6	Fam98a	0.2	-2.32193	0.0076	2.11919	2.2676	6.3158	-	6.2575	1.4726	2.57058	4.07838	63.0295	-	1.5344	-	1.2866	-	0.175221	1.4105	12.4226
Tartrate-resistant acid phosphatase type 5	Q05117	Acp5	0.7	-0.514573	0.26	0.585027	5.6691	-	10.842	6.2575	1.4726	3.83421	6.0603	63.2677	-	3.836	6.906	3.8598	1.3248	2.28376	3.98165	57.3572
40S ribosomal protein S15a	P62245	Rps15a	2.1	1.07039	0.2	0.69897	3.4015	1.5789	-	-	0.98171	1.26055	1.98737	63.428	1.7542	-	4.604	6.4329	-	2.35784	4.2637	55.3003
Aspartate aminotransferase, mitochondrial	P05202	Got2	0.8	-0.321928	0.52	0.283997	1.1338	-	5.4208	6.2575	2.4543	2.42107	3.8166	63.4352	5.2625	0.7672	2.302	2.5732	1.3248	1.7353	2.44594	70.9461
Ras-related protein Rab-7a	P51150	Rab7a	0.4	-1.32193	0.03	1.52288	-	3.1579	5.4208	12.515	4.9086	4.12501	6.50057	63.4561	3.5083	2.3016	-	1.2866	2.6495	0.919165	2.4365	37.7248
Histone H2B type 1-F/J/L	P10853	Hist1h2bl; Hist1h2bn; Hist1h2bf; Hist1h2bj	0.6	-0.736966	0.0028	2.55284	40.818	58.421	75.891	25.03	8.3445	26.6452	41.7009	63.896	11.11	16.878	28.775	39.884	30.469	11.4422	25.4232	45.007
Vigilin	Q8VDJ3	Hdlbp	1.7	0.765535	0.0062	2.20761	22.676	22.105	5.4208	6.2575	30.924	11.1859	17.4767	64.0049	28.651	37.593	31.077	29.591	25.17	4.56242	30.4164	14.9999
GTP-binding nuclear protein Ran	P62827	Ran	1.7	0.765535	0.11	0.958607	7.9367	6.3158	-	-	1.4726	3.36324	5.2417	64.1632	2.9236	3.0688	6.906	3.8598	10.598	3.28638	5.47124	60.0664
Galectin-1	P16045	Lgals1	1.1	0.137504	0.25	0.60206	-	4.7368	5.4208	-	0.98171	2.39005	3.7131	64.368	2.9236	3.0688	3.453	2.5732	-	0.364166	3.00465	12.1201
ATP synthase subunit d, mitochondrial	Q9DCX2	Atp5h	0.8	-0.321928	0.54	0.267606	4.5353	-	5.4208	-	0.98171	2.34938	3.64594	64.4384	-	5.3704	1.151	2.5732	-	2.14672	3.03153	70.8129
SPARC-related modular calcium-binding protein 2	Q8CD91	Smoc2	0.8	-0.321928	0.35	0.455932	-	7.8947	-	-	2.9451	3.4999	5.4199	64.5749	2.3389	2.3016	2.302	1.2866	-	0.514081	2.05728	24.9884
Tropomyosin alpha-3 chain	P21107	Tpm3	1.1	0.137504	0.072	1.14267	11.338	26.842	10.842	6.2575	-	8.97761	13.8199	64.9616	5.2625	9.2064	18.416	16.726	11.923	5.39058	12.3068	43.8017
Fatty acid synthase	P19096	Fasn	1.5	0.584963	0.15	0.823909	10.204	9.4737	5.4208	6.2575	23.07	7.10987	10.8852	65.3168	21.635	26.852	1.151	18.012	11.923	9.88238	15.9146	62.0963
Hsp90 co-chaperone Cdc37	Q61081	Cdc37	0.5	-1	0.059	1.22915	2.2676	9.4737	16.262	-	7.3628	5.79845	8.84153	65.5821	7.0166	6.1376	1.151	2.5732	1.3248	2.75376	3.64064	75.6394
Proteasome subunit beta type-6	Q60692	Psmb6	0.6	-0.736966	0.34	0.468521	1.1338	3.1579	5.4208	6.2575	1.4726	2.29777	3.48852	65.8665	1.7542	2.3016	3.453	1.2866	1.3248	0.897849	2.02404	44.3593
ATP synthase subunit alpha, mitochondrial	Q03265	Atp5a1	0.4	-1.32193	0.00095	3.02228	20.409	14.211	75.891	37.545	34.36	24.047	36.4832	65.9126	18.711	21.482	11.51	10.293	14.572	4.73855	15.3136	30.9434
Coiled-coil domain-containing protein 80	Q8R2G6	Ccdc80	2.1	1.07039	0.33	0.481486	3.4015	3.1579	-	-	9.3263	3.49313	5.29523	65.9674	2.9236	7.672	10.359	2.5732	9.2733	3.61071	6.56022	55.0395
Vimentin	P20152	Vim	0.4	-1.32193	0.00095	3.02228	130.39	176.84	319.82	68.832	77.555	102.067	154.687	65.9825	98.817	56.006	65.607	55.323	52.99	19.1045	65.7486	29.0569
Signal recognition particle subunit SRP68	Q8BMA6	Srp68	1.7	0.765535	0.067	1.17393	2.2676	-	-	6.2575	-	2.82129	4.26255	66.1877	1.1694	2.3016	4.604	5.1463	1.3248	1.8563	2.90922	63.8074
Ornithine aminotransferase, mitochondrial	P29758	Oat	1.7	0.765535	0.0031	2.50864	14.74	3.1579	16.262	6.2575	4.9086	6.00112	9.0652	66.1996	7.6013	15.344	16.114	18.012	19.871	4.69426	15.3885	30.5051
Eukaryotic translation initiation factor 3 subunit D	O70194	Eif3d	1.1	0.137504	0.45	0.346787	-	-	5.4208	-	1.9634	2.44475	3.6921	66.2157	1.7542	3.0688	2.302	-	1.3248	0.752611	2.11245	35.6274
60S ribosomal protein L5	P47962	Rpl5	0.8	-0.321928	0.4	0.39794	9.0706	4.7368	16.262	6.2575	2.9451	5.20907	7.8544	66.3204	4.6777	3.836	9.208	6.4329	6.6238	2.07232	6.15568	33.6651
Collagen alpha-2(V) chain	Q3U962	Col5a2	2.3	1.20163	0.0001	4	6.8029	17.368	-	-	5.3994	6.54266	9.85677	66.3774	12.864	15.344	16.114	7.7195	15.897	3.52701	13.5877	25.9574
Translationally-controlled tumor protein	P63028	Tpt1	2	1	0.033	1.48149	7.9367	1.5789	-	6.2575	2.4543	3.0334	4.55685	66.5679	2.9236	4.6032	10.359	7.7195	10.598	3.42119	7.24066	47.2497
Phosphoacetylglucosamine mutase	Q9CYR6	Pgm3	2.2	1.1375	0.083	1.08092	1.1338	3.1579	-	-	-	1.43125	2.14585	66.6987	2.3389	-	4.604	2.5732	-	1.24564	3.17203	39.2695
Collagenase 3	P33435	Mmp13	0.4	-1.32193	0.2	0.69897	1.1338	3.1579	-	6.2575	2.4543	2.17294	3.25088	66.8416	1.1694	4.6032	-	-	-	2.42806	2.8863	84.1237
40S ribosomal protein S27	Q6ZWU9	Rps27	0.4	-1.32193	0.12	0.920819	-	3.1579	-	6.2575	1.4726	2.42704	3.62933	66.8728	0.58472	-	1.151	1.2866	1.3248	0.342914	1.08678	31.5532
Complement C3	P01027	C3	0.2	-2.32193	0.00052	3.284	-	3.1579	-	12.515	5.8903	4.81158	7.18773	66.9416	-	3.836	-	-	-	#DIV/0!	3.836	#DIV/0!
60S ribosomal protein L9	P51410	Rpl9	0.7	-0.514573	0.11	0.958607	1.1338	1.5789	5.4208	-	4.4177	2.10526	3.1378	67.0937	1.7542	1.5344	2.302	2.5732	-	0.479672	2.04095	23.5024
Putative RNA-binding protein 3	O89086	Rbm3	1.3	0.378512	0.14	0.853872	7.9367	7.8947	21.683	-	5.8903	7.28408	10.8512	67.1271	5.8472	9.9736	17.265	11.579	10.598	4.10299	11.0526	37.1225
Proliferation-associated protein 2G4	P50580	Pa2g4	0.7	-0.514573	0.24	0.619789	1.1338	3.1579	10.842	6.2575	5.8903	3.66752	5.4563	67.2162	4.6777	4.6032	3.453	2.5732	3.9743	0.873996	3.85628	22.6642
Collagen alpha-1(VI) chain	Q04857	Col6a1	0.7	-0.514573	0.34	0.468521	2.2676	7.8947	16.262	6.2575	5.8903	5.20124	7.71442	67.4223	8.1861	6.9048	5.755	3.8598	1.3248	2.68999	5.2061	51.6701
60S ribosomal protein L37a	P61514	Rpl37a	0.8	-0.321928	0.44	0.356547	4.5353	3.1579	-	6.2575	0.49086	2.43577	3.61039	67.4654	1.1694	-	4.604	3.8598	1.3248	1.751	2.7395	63.9168
Peptidyl-prolyl cis-trans isomerase B	P24369	Ppib	2	1	0.0075	2.12494	17.007	3.1579	5.4208	-	11.29	6.22107	9.21893	67.4815	16.957	11.508	14.963	15.439	15.897	2.06225	14.9528	13.7917
Ras-related protein Rab-1A	P62821	Rab1A	0.7	-0.514573	0.22	0.657577	6.8029	4.7368	21.683	18.772	6.3811	7.91247	11.6752	67.7718	7.6013	5.3704	11.51	5.1463	10.598	2.92732	8.0452	36.3859
Glutamine--fructose-6-phosphate aminotransferase [isomerizing] 1	P47856	Gfpt1	1.7	0.765535	0.29	0.537602	1.1338	1.5789	-	-	3.9268	1.50064	2.21317	67.8053	4.6777	5.3704	-	-	1.3248	2.16366	3.79097	57.0742
F-actin-capping protein subunit alpha-1	P47753	Capza1	1.4	0.485427	0.57	0.244125	1.1338	1.5789	-	-	3.9268	1.50064	2.21317	67.8053	3.5083	3.0688	1.151	-	1.3248	1.19956	2.26322	53.0023
Elongation factor Tu, mitochondrial	Q8BFR5	Tufm	0.6	-0.736966	0.089	1.05061	4.5353	4.7368	5.4208	12.515	1.9634	3.95849	5.83426	67.849	0.58472	-	5.755	5.1463	5.299	2.42154	4.19625	57.7071
Septin-9	Q80UG5	Sept9	1.2	0.263034	0.29	0.537602	1.1338	-	5.4208	-	2.9451	2.15206	3.16657	67.9621	5.2625	4.6032	-	-	1.3248	2.10903	3.73017	56.5399
10 kDa heat shock protein, mitochondrial	Q64433	Hspe1	1.2	0.263034	0.38	0.420216	3.4015	-	5.4208	-	0.98171	2.22255	3.268	68.0095	0.58472	3.836	4.604	2.5732	-	1.75566	2.89948	60.5509
Matrix metalloproteinase-9	P41245	Mmp9	NA	NA	0.00095	3.02228	1.1338	9.4737	-	6.2575	3.9268	3.53732	5.19795	68.0521	-	-	-	-	-	#DIV/0!	#DIV/0!	#DIV/0!
Peroxiredoxin-5, mitochondrial	P99029	Prdx5	1	0	0.37	0.431798	3.4015	1.5789	-	-	6.872	2.68896	3.9508	68.0612	5.8472	6.1376	-	-	-	0.205344	5.9924	3.42674
Heterogeneous nuclear ribonucleoprotein A3	Q8BG05	Hnrnpa3	1.5	0.584963	0.21	0.677781	13.606	3.1579	-	6.2575	4.4177	4.67411	6.85977	68.1379	2.9236	7.672	5.755	16.726	7.9486	5.16849	8.20504	62.9916
60 kDa heat shock protein, mitochondrial	P63038	Hspd1	0.3	-1.73697	0.00095	3.02228	51.022	33.158	113.84	93.862	13.744	41.7725	61.1252	68.3392	11.694	16.878	17.265	11.579	38.418	11.1005	19.1668	57.9151
Transcription intermediary factor 1-beta	Q62318	Trim28	0.6	-0.736966	0.15	0.823909	4.5353	4.7368	16.262	-	6.872	5.54209	8.10153	68.408	6.4319	7.672	1.151	5.1463	-	2.8276	5.1003	55.4398
40S ribosomal protein S14	P62264	Rps14	0.8	-0.321928	0.23	0.638272	20.409	11.053	16.262	37.545	4.9086	12.3538	18.0355	68.4973	3.5083	9.9736	18.416	20.585	15.897	6.93225	13.676	50.6893
SUMO-activating enzyme subunit 1	Q9R1T2	Sae1	1.1	0.137504	0.33	0.481486	4.5353	-	-	6.2575	0.98171	2.69035	3.92484	68.5468	0.58472	5.3704	2.302	2.5732	2.6495	1.71627	2.69596	63.6609
Proteasome subunit beta type-1	O09061	Psmb1	1	0	0.16	0.79588	3.4015	-	-	-	9.8171	4.53651	6.6093	68.6383	7.6013	2.3016	2.302	1.2866	-	2.85928	3.37288	84.7729
LIM and SH3 domain protein 1	Q61792	Lasp1	1.3	0.378512	0.29	0.537602	13.606	12.632	-	-	1.9634	6.45907	9.40047	68.7101	2.3389	6.1376	13.812	9.0061	3.9743	4.52874	7.05378	64.203
Dihydrolipoyllysine-residue succinyltransferase component of 2-oxoglutarate dehydrogenase complex, mitochondrial	Q9D2G2	Dlst	0.6	-0.736966	0.16	0.79588	-	14.211	-	-	4.9086	6.57779	9.5598	68.8068	4.6777	4.6032	-	1.2866	-	1.9367	3.5225	54.981
Phosphoethanolamine/phosphocholine phosphatase	Q8R2H9	Phospho1	1.5	0.584963	0.0061	2.21467	12.472	4.7368	5.4208	18.772	4.4177	6.3126	9.16386	68.8858	8.1861	13.81	18.416	18.012	10.598	4.49492	13.8044	32.5614
Reticulocalbin-1	Q05186	Rcn1	1.4	0.485427	0.08	1.09691	7.9367	3.1579	-	18.772	8.3445	6.5818	9.55278	68.8993	9.9402	8.4392	9.208	12.866	14.572	2.60447	11.0051	23.6661
Isoleucine--tRNA ligase, cytoplasmic	Q8BU30	Iars	1.1	0.137504	0.35	0.455932	1.1338	6.3158	-	-	7.8537	3.52078	5.1011	69.02	5.2625	5.3704	3.453	-	2.6495	1.34904	4.18385	32.2441
Proteasome subunit alpha type-6	Q9QUM9	Psma6	1.8	0.847997	0.18	0.744727	1.1338	3.1579	-	-	0.98171	1.2149	1.7578	69.1148	2.9236	1.5344	2.302	2.5732	-	0.590262	2.3333	25.2973
Alpha-fetoprotein	P02772	Afp	NA	NA	0.02	1.69897	1.1338	3.1579	-	-	0.98171	1.2149	1.7578	69.1148	-	-	-	-	-	#DIV/0!	#DIV/0!	#DIV/0!
Spectrin beta chain, non-erythrocytic 1	Q62261	Sptbn1	1.7	0.765535	0.16	0.79588	3.4015	7.8947	-	-	15.707	6.22691	9.00107	69.1797	20.465	9.2064	3.453	9.0061	2.6495	7.11648	8.956	79.4605
60S ribosomal protein L29	P47915	Rpl29	1.4	0.485427	0.22	0.657577	2.2676	1.5789	5.4208	-	1.4726	1.85761	2.68497	69.1855	2.3389	3.836	-	5.1463	3.9743	1.15134	3.82388	30.1092
Filamin-A	Q8BTM8	Flna	0.5	-1	0.00011	3.95861	17.007	6.3158	48.787	56.317	24.543	21.2327	30.594	69.4016	14.033	13.81	14.963	20.585	19.871	3.30225	16.6524	19.8304
Chloride intracellular channel protein 1	Q9Z1Q5	Clic1	1.5	0.584963	0.4	0.39794	2.2676	7.8947	-	-	2.9451	3.07196	4.36913	70.3106	1.7542	3.0688	-	7.7195	6.6238	2.83569	4.79157	59.1807
Septin-2	P42208	Sept2	0.7	-0.514573	0.42	0.376751	1.1338	6.3158	-	6.2575	1.9634	2.7565	3.91763	70.3616	1.1694	3.0688	5.755	-	1.3248	2.13197	2.8295	75.3479
Lactadherin	P21956	Mfge8	0.9	-0.152003	0.5	0.30103	32.881	9.4737	10.842	37.545	8.8354	14.0804	19.9154	70.701	12.279	8.4392	21.869	20.585	30.469	8.64023	18.7282	46.1348
Androgen receptor	P19091	Ar	0.6	-0.736966	0.28	0.552842	2.2676	3.1579	-	6.2575	0.98171	2.24616	3.16618	70.9423	0.58472	0.7672	4.604	-	1.3248	1.88239	1.82018	103.418
Voltage-dependent anion-selective channel protein 2	Q60930	Vdac2	0.06	-4.05889	0.00095	3.02228	12.472	11.053	10.842	25.03	0.98171	8.56761	12.0757	70.9489	1.1694	-	-	-	2.6495	1.04659	1.90945	54.811
Histone H3.2	P84228	Hist2h3c2; Hist2h3c1; Hist1h3b; Hist1h3c; Hist1h3f; Hist2h3b; Hist1h3e; Hist1h3d	0.5	-1	0.015	1.82391	14.74	11.053	32.525	12.515	3.9268	10.6249	14.952	71.0601	4.6777	4.6032	6.906	10.293	13.248	3.76023	7.94558	47.3248
Sodium/potassium-transporting ATPase subunit alpha-1	Q8VDN2	Atp1a1	0.8	-0.321928	0.28	0.552842	3.4015	3.1579	21.683	12.515	15.217	7.95693	11.1949	71.0765	18.711	7.672	5.755	5.1463	6.6238	5.63152	8.78162	64.1285
Keratin, type II cytoskeletal 8	P11679	Krt8	0.03	-5.05889	0.00095	3.02228	44.219	66.316	135.52	25.03	-	48.2132	67.7713	71.1411	1.1694	-	6.906	-	-	4.05639	4.0377	100.463
Vacuolar protein sorting-associated protein 35	Q9EQH3	Vps35	3	1.58496	0.088	1.05552	1.1338	-	-	-	3.436	1.6279	2.2849	71.2461	5.2625	4.6032	1.151	2.5732	-	1.88487	3.39748	55.4785
Actin-related protein 2/3 complex subunit 5	Q9CPW4	Arpc5	0.2	-2.32193	0.01	2	1.1338	-	-	-	3.436	1.6279	2.2849	71.2461	-	0.7672	-	-	-	#DIV/0!	0.7672	#DIV/0!
26S protease regulatory subunit 8	P62196	Psmc5	1.5	0.584963	0.18	0.744727	1.1338	6.3158	-	-	3.436	2.59636	3.62853	71.554	5.2625	6.1376	2.302	1.2866	1.3248	2.28296	3.2627	69.9715
60S ribosomal protein L19	P84099	Rpl19	1.4	0.485427	0.086	1.0655	12.472	4.7368	-	12.515	1.4726	5.58205	7.7991	71.5731	1.7542	7.672	9.208	12.866	11.923	4.39605	8.68464	50.6187
Eukaryotic translation initiation factor 3 subunit A	P23116	Eif3a	3.9	1.96347	0.003	2.52288	4.5353	-	-	-	1.4726	2.16566	3.00395	72.0936	5.2625	4.6032	6.906	1.2866	5.299	2.07354	4.67146	44.3874
Bifunctional purine biosynthesis protein PURH	Q9CWJ9	Atic	1.1	0.137504	0.38	0.420216	4.5353	-	-	-	1.4726	2.16566	3.00395	72.0936	0.58472	0.7672	-	3.8598	1.3248	1.51681	1.63413	92.8205
Leucine-rich repeat-containing protein 47	Q505F5	Lrrc47	1.4	0.485427	0.54	0.267606	4.5353	-	-	-	1.4726	2.16566	3.00395	72.0936	2.3389	0.7672	1.151	2.5732	1.3248	0.784087	1.63102	48.0734
Cyclin-dependent kinase inhibitor 1C	P49919	Cdkn1c	1.2	0.263034	0.55	0.259637	13.606	4.7368	-	-	3.9268	5.36976	7.4232	72.3375	4.6777	3.836	5.755	6.4329	5.299	0.996389	5.20012	19.1609
Lupus La protein homolog	P32067	Ssb	0.6	-0.736966	0.21	0.677781	1.1338	1.5789	-	6.2575	4.4177	2.425	3.34698	72.4534	3.5083	2.3016	-	2.5732	-	0.633022	2.79437	22.6535
Myosin light chain 1/3, skeletal muscle isoform	P05977	Myl1	0.3	-1.73697	0.00095	3.02228	3.4015	7.8947	-	-	16.689	6.75877	9.3284	72.4537	6.4319	0.7672	1.151	-	-	3.16554	2.78337	113.731
Collagen alpha-1(X) chain	Q05306	Col10a1	12	3.58496	0.00095	3.02228	-	1.5789	-	-	4.9086	2.35445	3.24375	72.5843	18.711	14.577	12.661	14.152	18.547	2.74135	15.7296	17.428
Histone deacetylase 1	O09106	Hdac1	0.6	-0.736966	0.57	0.244125	-	-	-	6.2575	1.9634	3.03639	4.11045	73.8699	4.093	0.7672	-	-	-	2.3517	2.4301	96.7736
Guanine nucleotide-binding protein G(k) subunit alpha	Q9DC51	Gnai3	0.3	-1.73697	0.19	0.721246	-	-	-	6.2575	1.9634	3.03639	4.11045	73.8699	2.3389	-	-	-	-	#DIV/0!	2.3389	#DIV/0!
Alpha-aminoadipic semialdehyde dehydrogenase	Q9DBF1	Aldh7a1	0.4	-1.32193	0.38	0.420216	-	-	-	6.2575	1.9634	3.03639	4.11045	73.8699	3.5083	-	-	-	-	#DIV/0!	3.5083	#DIV/0!
60S ribosomal protein L6	P47911	Rpl6	0.9	-0.152003	0.51	0.29243	7.9367	1.5789	5.4208	12.515	2.4543	4.43418	5.98114	74.136	4.093	3.836	5.755	5.1463	7.9486	1.64547	5.35578	30.7233
Heat shock protein beta-1	P14602	Hspb1	3.7	1.88753	0.037	1.4318	-	1.5789	-	-	0.49086	0.76936	1.03488	74.343	2.3389	3.0688	2.302	-	-	0.432454	2.5699	16.8277
Charged multivesicular body protein 4b	Q9D8B3	Chmp4b	3.7	1.88753	0.09	1.04576	-	1.5789	-	-	0.49086	0.76936	1.03488	74.343	1.1694	1.5344	1.151	2.5732	1.3248	0.59202	1.55056	38.1811
Protein-lysine 6-oxidase	P28301	Lox	0.4	-1.32193	0.18	0.744727	-	4.7368	-	-	1.4726	2.30814	3.1047	74.3433	-	2.3016	-	-	-	#DIV/0!	2.3016	#DIV/0!
Adaptin ear-binding coat-associated protein 2	Q9D1J1	Necap2	0.1	-3.32193	0.039	1.40894	-	4.7368	-	-	1.4726	2.30814	3.1047	74.3433	-	0.7672	-	-	-	#DIV/0!	0.7672	#DIV/0!
Solute carrier family 2, facilitated glucose transporter member 1	P17809	Slc2a1	1.7	0.765535	0.21	0.677781	-	3.1579	-	-	0.98171	1.5388	2.06981	74.3451	0.58472	5.3704	1.151	-	-	2.61492	2.36871	110.394
Complement C1q tumor necrosis factor-related protein 3	Q9ES30	C1qtnf3	0.7	-0.514573	0.54	0.267606	-	3.1579	-	-	0.98171	1.5388	2.06981	74.3451	1.1694	1.5344	-	-	-	0.258094	1.3519	19.0912
Mannose-1-phosphate guanyltransferase alpha	Q922H4	Gmppa	0.6	-0.736966	0.31	0.508638	4.5353	-	10.842	12.515	0.98171	5.39382	7.2185	74.7221	2.3389	4.6032	1.151	2.5732	5.299	1.7108	3.19306	53.5786
Peptidyl-prolyl cis-trans isomerase FKBP9	Q9Z247	Fkbp9	2.6	1.37851	0.00091	3.04096	3.4015	6.3158	-	-	0.98171	2.67086	3.56634	74.8909	8.1861	6.9048	-	7.7195	5.299	1.26807	7.02735	18.0447
Ubiquitin-conjugating enzyme E2 N	P61089	Ube2n	2.9	1.53605	0.16	0.79588	1.1338	1.5789	-	-	4.4177	1.78143	2.3768	74.9507	2.9236	1.5344	3.453	7.7195	5.299	2.39198	4.1859	57.1438
Adenylyl cyclase-associated protein 1	P40124	Cap1	0.6	-0.736966	0.092	1.03621	5.6691	31.579	16.262	12.515	5.3994	10.7158	14.2849	75.0147	9.9402	7.672	5.755	5.1463	11.923	2.84638	8.0873	35.1956
Minor histocompatibility antigen H13	Q9D8V0	Hm13	0.3	-1.73697	0.035	1.45593	1.1338	1.5789	-	6.2575	3.436	2.32826	3.10155	75.0676	2.3389	0.7672	-	-	-	1.11136	1.55305	71.5598
Signal recognition particle receptor subunit beta	P47758	Srprb	0.8	-0.321928	0.2	0.69897	4.5353	1.5789	10.842	-	3.9268	3.95835	5.22075	75.8196	2.9236	0.7672	2.302	5.1463	5.299	1.9337	3.28762	58.8177
Protein Noxp20	Q9D281	Fam114a1	2.6	1.37851	0.0099	2.00436	1.1338	6.3158	-	-	2.9451	2.62981	3.4649	75.8987	6.4319	4.6032	6.906	3.8598	5.299	1.25978	5.41998	23.2432
RecName: Full	P16546	Sptan1	0.6	-0.736966	0.059	1.22915	1.1338	1.5789	10.842	6.2575	9.8171	4.50777	5.92586	76.0695	6.4319	6.9048	2.302	1.2866	-	2.85095	4.23133	67.3772
Phosphoglycerate mutase 1	Q9DBJ1	Pgam1	1.5	0.584963	0.00033	3.48149	32.881	20.526	5.4208	56.317	14.235	19.7375	25.876	76.2774	25.143	14.577	49.493	48.89	51.666	16.9659	37.9538	44.7015
Fascin	Q61553	Fscn1	2.6	1.37851	0.0005	3.30103	15.873	3.1579	5.4208	-	5.3994	5.70646	7.46277	76.4656	4.093	12.275	17.265	20.585	23.846	7.73118	15.6128	49.5182
Keratin, type II cytoskeletal 2 oral	Q3UV17	Krt76	0.4	-1.32193	0.28	0.552842	-	3.1579	-	6.2575	0.98171	2.65133	3.4657	76.5019	1.7542	0.7672	-	-	1.3248	0.494886	1.28207	38.6006
Protein S100-A11	P50543	S100a11	0.5	-1	0.44	0.356547	1.1338	3.1579	5.4208	6.2575	0.49086	2.54206	3.29217	77.2151	2.3389	2.3016	2.302	1.2866	-	0.514081	2.05728	24.9884
40S ribosomal protein S7	P62082	Rps7	0.6	-0.736966	0.34	0.468521	5.6691	-	16.262	12.515	0.98171	6.841	8.85695	77.2388	3.5083	1.5344	6.906	5.1463	5.299	2.03844	4.4788	45.5131
Alpha-1-antitrypsin 1-1	P07758	Serpina1a	0.7	-0.514573	0.15	0.823909	-	1.5789	-	-	5.3994	2.7015	3.48915	77.4258	4.093	0.7672	-	-	-	2.3517	2.4301	96.7736
Alpha-actinin-2	Q9JI91	Actn2	NA	NA	0.00095	3.02228	-	1.5789	-	-	5.3994	2.7015	3.48915	77.4258	-	-	-	-	-	#DIV/0!	#DIV/0!	#DIV/0!
RecName: Full	P12382	Pfkl	1.8	0.847997	0.13	0.886057	2.2676	6.3158	-	-	1.4726	2.59732	3.352	77.4858	2.9236	1.5344	4.604	6.4329	2.6495	1.91421	3.62888	52.7494
Ubiquitin-40S ribosomal protein S27a	P62983	Rps27a	0.9	-0.152003	0.45	0.346787	17.007	22.105	5.4208	6.2575	2.9451	8.33045	10.7471	77.5136	3.5083	7.672	13.812	16.726	6.6238	5.43556	9.66842	56.2197
Far upstream element-binding protein 2	Q3U0V1	Khsrp	1.5	0.584963	0.17	0.769551	11.338	3.1579	-	-	3.436	4.64458	5.9773	77.7037	7.0166	5.3704	5.755	5.1463	3.9743	1.09812	5.45252	20.1397
Decorin	P28654	Dcn	0.4	-1.32193	0.094	1.02687	1.1338	1.5789	-	6.2575	2.9451	2.31767	2.97883	77.8048	1.1694	1.5344	-	2.5732	-	0.728353	1.759	41.4072
Alanine--tRNA ligase, cytoplasmic	Q8BGQ7	Aars	4.1	2.03562	0.002	2.69897	1.1338	-	-	-	3.9268	1.97495	2.5303	78.052	10.525	9.9736	-	-	-	0.389899	10.2493	3.80415
Angiopoietin-related protein 2	Q9R045	Angptl2	1.1	0.137504	0.28	0.552842	1.1338	-	-	-	3.9268	1.97495	2.5303	78.052	-	5.3704	-	-	-	#DIV/0!	5.3704	#DIV/0!
Acidic leucine-rich nuclear phosphoprotein 32 family member B	Q9EST5	Anp32b	1.1	0.137504	0.28	0.552842	6.8029	-	-	-	1.9634	3.42204	4.38315	78.0727	0.58472	-	1.151	5.1463	2.6495	2.03785	2.38288	85.5204
Endophilin-A2	Q62419	Sh3gl1	1.3	0.378512	0.4	0.39794	3.4015	-	-	-	0.98171	1.71105	2.19161	78.0729	1.7542	3.836	-	-	-	1.47205	2.7951	52.6656
SEC23-interacting protein	Q6NZC7	Sec23ip	1.6	0.678072	0.31	0.508638	3.4015	-	-	-	0.98171	1.71105	2.19161	78.0729	3.5083	0.7672	-	2.5732	-	1.39342	2.2829	61.0372
Proteasome subunit alpha type-3	O70435	Psma3	0.8	-0.321928	0.4	0.39794	3.4015	-	-	-	0.98171	1.71105	2.19161	78.0729	1.1694	-	1.151	1.2866	-	0.0735547	1.20233	6.11766
3-hydroxyacyl-CoA dehydrogenase type-2	O08756	Hsd17b10	0.3	-1.73697	0.00095	3.02228	4.5353	17.368	27.104	31.287	2.4543	12.9642	16.5497	78.3346	1.7542	-	10.359	9.0061	5.299	3.87701	6.60457	58.7019
Myosin-4	Q5SX39	Myh4	0.2	-2.32193	0.00095	3.02228	34.015	96.316	-	6.2575	98.662	46.0848	58.8126	78.3588	36.837	11.508	3.453	-	-	17.4209	17.266	100.897
Thioredoxin	P10639	Txn	1.7	0.765535	0.031	1.50864	2.2676	1.5789	-	6.2575	1.4726	2.26976	2.89415	78.4256	5.8472	3.836	2.302	3.8598	3.9743	1.25857	3.96386	31.7512
Gelsolin	P13020	Gsn	1.3	0.378512	0.083	1.08092	2.2676	1.5789	16.262	18.772	11.29	7.88232	10.0341	78.5553	14.033	10.741	10.359	11.579	17.222	2.86192	12.7868	22.3818
Nucleophosmin	Q61937	Npm1	0.5	-1	0.028	1.55284	10.204	20.526	48.787	25.03	4.4177	17.1535	21.7929	78.7111	7.6013	12.275	9.208	15.439	11.923	3.02185	11.2893	26.7675
40S ribosomal protein S4, X isoform	P62702	Rps4x	0.7	-0.514573	0.44	0.356547	10.204	1.5789	10.842	12.515	0.49086	5.63736	7.12615	79.1081	2.9236	4.6032	3.453	7.7195	6.6238	2.05388	5.06462	40.5534
60S ribosomal protein L32	P62911	Rpl32	0.6	-0.736966	0.37	0.431798	1.1338	-	5.4208	-	1.9634	2.27377	2.83933	80.0812	1.7542	3.0688	-	-	-	0.929563	2.4115	38.5471
Matrin-3	Q8K310	Matr3	0.2	-2.32193	0.00095	3.02228	5.6691	9.4737	32.525	-	12.271	12.0025	14.9847	80.0982	8.1861	3.836	-	1.2866	1.3248	3.24565	3.65837	88.7184
Creatine kinase B-type	Q04447	Ckb	NA	NA	0.00095	3.02228	3.4015	6.3158	-	25.03	13.253	9.61934	12.0001	80.1607	-	-	-	-	-	#DIV/0!	#DIV/0!	#DIV/0!
ATP-citrate synthase	Q91V92	Acly	1.7	0.765535	0.34	0.468521	5.6691	-	-	-	20.616	10.5691	13.1425	80.4186	10.525	9.2064	5.755	11.579	7.9486	2.27238	9.0028	25.2408
Endoplasmic reticulum resident protein 29	P57759	Erp29	1.7	0.765535	0.32	0.49485	2.2676	-	-	-	8.3445	4.29702	5.30605	80.9834	11.694	3.836	1.151	1.2866	-	4.95769	4.4919	110.37
40S ribosomal protein S15	P62843	Rps15	1.9	0.925999	0.06	1.22185	-	-	5.4208	-	1.4726	2.7918	3.4467	80.9992	3.5083	4.6032	3.453	1.2866	-	1.38906	3.21277	43.2356
Apoptosis inhibitor 5	O35841	Api5	0.1	-3.32193	0.039	1.40894	-	-	5.4208	-	1.4726	2.7918	3.4467	80.9992	-	0.7672	-	-	-	#DIV/0!	0.7672	#DIV/0!
Heat shock protein 75 kDa, mitochondrial	Q9CQN1	Trap1	0.09	-3.47393	0.00095	3.02228	4.5353	6.3158	-	18.772	4.4177	6.89609	8.5102	81.0333	2.9236	-	-	-	-	#DIV/0!	2.9236	#DIV/0!
Transferrin receptor protein 1	Q62351	Tfrc	0.2	-2.32193	0.00091	3.04096	1.1338	4.7368	5.4208	12.515	2.9451	4.33815	5.3503	81.0823	-	-	-	2.5732	3.9743	0.990727	3.27375	30.2628
Eukaryotic translation initiation factor 3 subunit C	Q8R1B4	Eif3c	0.9	-0.152003	0.52	0.283997	1.1338	6.3158	-	-	2.4543	2.69283	3.3013	81.5688	3.5083	1.5344	-	3.8598	-	1.25348	2.9675	42.2404
COP9 signalosome complex subunit 4	O88544	Cops4	3.3	1.72247	0.027	1.56864	-	1.5789	-	-	5.8903	3.04862	3.7346	81.6318	8.7708	4.6032	5.755	3.8598	1.3248	2.72302	4.86272	55.9979
Profilin-1	P62962	Pfn1	0.8	-0.321928	0.018	1.74473	-	3.1579	-	-	11.781	6.09745	7.46945	81.6319	4.6777	3.0688	2.302	-	1.3248	1.41595	2.84332	49.799
Guanine nucleotide-binding protein G(I)/G(S)/G(T) subunit beta-1	P62874	Gnb1	0.4	-1.32193	0.049	1.3098	1.1338	1.5789	-	6.2575	2.4543	2.33299	2.85613	81.6837	-	1.5344	1.151	-	1.3248	0.191978	1.33673	14.3618
Cysteine-rich protein 2	Q9DCT8	Crip2	0.5	-1	0.21	0.677781	4.5353	3.1579	10.842	-	1.4726	4.08986	5.00195	81.7652	1.7542	3.836	1.151	2.5732	1.3248	1.10169	2.12784	51.7749
Heterogeneous nuclear ribonucleoprotein U-like protein 1	Q8VDM6	Hnrnpul1	0.2	-2.32193	0.014	1.85387	2.2676	7.8947	5.4208	-	0.49086	3.29147	4.01849	81.9081	-	-	-	1.2866	2.6495	0.963716	1.96805	48.9681
Cytochrome c, somatic	P62897	Cycs	2.2	1.1375	0.1	1	5.6691	1.5789	-	-	1.4726	2.39275	2.90687	82.3139	2.9236	2.3016	3.453	7.7195	2.6495	2.22595	3.80944	58.4324
Keratin, type I cytoskeletal 17	Q9QWL7	Krt17	0.02	-5.64386	0.00095	3.02228	28.345	30	86.732	12.515	-	32.5253	39.398	82.5558	-	-	2.302	1.2866	-	0.717996	1.7943	40.0154
Matrix Gla protein	P19788	Mgp	1.3	0.378512	0.28	0.552842	-	1.5789	-	12.515	5.8903	5.50868	6.6614	82.6955	4.6777	5.3704	4.604	2.5732	9.2733	2.45455	5.29972	46.3146
Cell growth regulator with EF hand domain protein 1	Q8R1U2	Cgref1	0.7	-0.514573	0.25	0.60206	3.4015	6.3158	27.104	12.515	7.3628	9.40698	11.3398	82.9553	8.1861	5.3704	6.906	14.152	6.6238	3.44894	8.24766	41.8171
Electron transfer flavoprotein subunit alpha, mitochondrial	Q99LC5	Etfa	0.3	-1.73697	0.011	1.95861	5.6691	4.7368	21.683	12.515	2.4543	7.81797	9.41164	83.067	5.8472	0.7672	2.302	2.5732	3.9743	1.91491	3.09278	61.9155
Peroxiredoxin-2	Q61171	Prdx2	0.4	-1.32193	0.0013	2.88606	1.1338	3.1579	-	6.2575	11.781	4.63849	5.58255	83.089	5.2625	1.5344	1.151	1.2866	-	1.97564	2.30863	85.5764
Hexokinase-2	O08528	Hk2	3.5	1.80735	0.0043	2.36653	5.6691	-	-	-	1.4726	2.96737	3.57085	83.0999	4.093	5.3704	9.208	6.4329	-	2.17615	6.27607	34.6737
RecName: Full	Q9WUA3	Pfkp	1.5	0.584963	0.2	0.69897	5.6691	-	-	-	1.4726	2.96737	3.57085	83.0999	5.2625	3.0688	-	2.5732	-	1.43122	3.63483	39.375
40S ribosomal protein S25	P62852	Rps25	2.4	1.26303	0.15	0.823909	5.6691	-	-	-	1.4726	2.96737	3.57085	83.0999	0.58472	3.0688	3.453	9.0061	1.3248	3.30662	3.48748	94.8138
Cartilage-associated protein	Q9CYD3	Crtap	3.5	1.80735	0.0062	2.20761	5.6691	-	-	-	1.4726	2.96737	3.57085	83.0999	5.2625	3.0688	1.151	7.7195	7.9486	2.94528	5.03008	58.5533
Transmembrane emp24 domain-containing protein 10	Q9D1D4	Tmed10	2.4	1.26303	0.025	1.60206	11.338	-	-	-	2.9451	5.93468	7.14155	83.1007	4.6777	6.1376	9.208	10.293	3.9743	2.77984	6.85812	40.5336
Peptidyl-prolyl cis-trans isomerase C	P30412	Ppic	0.6	-0.736966	0.018	1.74473	3.4015	3.1579	21.683	6.2575	12.271	7.80905	9.35418	83.482	5.8472	6.9048	5.755	5.1463	5.299	0.689693	5.79046	11.9108
Collagen alpha-1(XV) chain	O35206	Col15a1	1.8	0.847997	0.35	0.455932	1.1338	-	-	-	4.4177	2.32207	2.77575	83.6555	5.2625	3.836	1.151	-	-	2.0876	3.4165	61.1036
Ribonuclease inhibitor	Q91VI7	Rnh1	2.1	1.07039	0.23	0.638272	1.1338	-	-	-	4.4177	2.32207	2.77575	83.6555	6.4319	3.0688	2.302	-	-	2.19676	3.93423	55.837
Splicing factor, proline- and glutamine-rich	Q8VIJ6	Sfpq	0.6	-0.736966	0.12	0.920819	9.0706	3.1579	21.683	6.2575	4.4177	7.47459	8.91734	83.8209	4.6777	8.4392	2.302	3.8598	6.6238	2.39714	5.1805	46.2723
60S ribosomal protein L3	P27659	Rpl3	0.6	-0.736966	0.093	1.03152	10.204	3.1579	10.842	31.287	8.3445	10.7838	12.7671	84.4654	7.0166	10.741	5.755	7.7195	7.9486	1.83489	7.83614	23.4157
Septin-11	Q8C1B7	Sept11	0.9	-0.152003	0.32	0.49485	3.4015	3.1579	-	12.515	2.9451	4.67714	5.50488	84.9635	-	1.5344	5.755	6.4329	5.299	2.19724	4.75533	46.2058
26S protease regulatory subunit 7	P46471	Psmc2	1.9	0.925999	0.3	0.522879	-	1.5789	-	-	6.3811	3.39567	3.98	85.3183	5.8472	6.9048	-	1.2866	1.3248	2.95905	3.84085	77.0415
Prolow-density lipoprotein receptor-related protein 1	Q91ZX7	Lrp1	0.4	-1.32193	0.0021	2.67778	14.74	1.5789	5.4208	25.03	7.3628	9.27081	10.8265	85.6307	5.8472	0.7672	4.604	7.7195	5.299	2.55733	4.84738	52.757
Actin-related protein 3	Q99JY9	Actr3	1.6	0.678072	0.065	1.18709	3.4015	1.5789	-	6.2575	0.49086	2.52121	2.93219	85.9837	4.093	-	6.906	3.8598	3.9743	1.46824	4.70827	31.1842
ADP-ribosylation factor GTPase-activating protein 1	Q9EPJ9	Arfgap1	0.7	-0.514573	0.23	0.638272	3.4015	3.1579	16.262	-	5.8903	6.18063	7.17793	86.106	7.0166	3.0688	5.755	2.5732	1.3248	2.35721	3.94768	59.7113
26S protease regulatory subunit 10B	P62334	Psmc6	1.4	0.485427	0.55	0.259637	7.9367	1.5789	-	-	2.4543	3.44588	3.98997	86.3637	-	3.836	4.604	2.5732	5.299	1.16769	4.07805	28.6336
Alpha-taxilin	Q6PAM1	Txlna	0.6	-0.736966	0.23	0.638272	7.9367	3.1579	10.842	18.772	0.49086	7.13552	8.23989	86.5972	-	3.836	8.057	9.0061	5.299	2.39682	6.54953	36.5954
Dihydropyrimidinase-related protein 2	O08553	Dpysl2	0.9	-0.152003	0.073	1.13668	2.2676	3.1579	-	-	10.799	4.68977	5.40817	86.7165	7.0166	2.3016	1.151	-	3.9743	2.54926	3.61088	70.5996
Ras-related protein Rab-5C	P35278	Rab5c	0.5	-1	0.28	0.552842	2.2676	-	-	6.2575	0.98171	2.75096	3.16894	86.8103	1.1694	-	2.302	-	1.3248	0.613983	1.59873	38.4043
GTP-binding protein SAR1a	P36536	Sar1a	1.2	0.263034	0.1	1	2.2676	1.5789	5.4208	-	0.49086	2.11782	2.43954	86.8124	2.3389	8.4392	-	1.2866	-	3.86179	4.02157	96.0271
40S ribosomal protein S23	P62267	Rps23	0.2	-2.32193	0.013	1.88606	4.5353	3.1579	10.842	-	0.98171	4.23582	4.87923	86.8134	0.58472	1.5344	-	1.2866	1.3248	0.413223	1.18263	34.941
Ras-related protein Rab-11B	P46638	Rab11b	0.6	-0.736966	0.31	0.508638	2.2676	3.1579	-	12.515	3.9268	4.74744	5.46683	86.8409	5.2625	4.6032	1.151	-	1.3248	2.15136	3.08537	69.7278
Core histone macro-H2A.1	Q9QZQ8	H2afy	0.7	-0.514573	0.16	0.79588	11.338	1.5789	16.262	-	2.9451	6.98049	8.031	86.9193	1.7542	3.836	6.906	5.1463	5.299	1.92265	4.5883	41.9032
Thioredoxin domain-containing protein 5	Q91W90	Txndc5	1.9	0.925999	0.18	0.744727	10.204	3.1579	-	-	1.9634	4.45312	5.10843	87.172	-	3.836	6.906	10.293	7.9486	2.6784	7.2459	36.9644
Isocitrate dehydrogenase [NAD] subunit alpha, mitochondrial	Q9D6R2	Idh3a	0.6	-0.736966	0.16	0.79588	7.9367	1.5789	-	12.515	1.9634	5.22929	5.9985	87.1766	1.7542	3.836	1.151	3.8598	2.6495	1.21652	2.6501	45.9046
UMP-CMP kinase	Q9DBP5	Cmpk1	0.8	-0.321928	0.34	0.468521	-	6.3158	5.4208	18.772	2.4543	7.21221	8.24072	87.5191	4.093	8.4392	4.604	5.1463	3.9743	1.84154	5.25136	35.0679
Ras-related protein Rab-14	Q91V41	Rab14	0.2	-2.32193	0.18	0.744727	-	-	-	6.2575	1.4726	3.38344	3.86505	87.5392	1.7542	-	-	-	-	#DIV/0!	1.7542	#DIV/0!
Glucosidase 2 subunit beta	O08795	Prkcsh	0.7	-0.514573	0.17	0.769551	6.8029	3.1579	5.4208	25.03	9.3263	8.72276	9.94758	87.6872	10.525	6.9048	4.604	3.8598	6.6238	2.59544	6.50348	39.9085
Metastasis-associated protein MTA2	Q9R190	Mta2	0.1	-3.32193	0.024	1.61979	1.1338	4.7368	10.842	-	-	4.90755	5.57087	88.0931	-	2.3016	-	-	-	#DIV/0!	2.3016	#DIV/0!
T-complex protein 1 subunit eta	P80313	Cct7	0.8	-0.321928	0.53	0.275724	3.4015	3.1579	16.262	-	5.3994	6.21947	7.0552	88.1544	9.3555	5.3704	2.302	2.5732	3.9743	2.8689	4.71508	60.8452
WD repeat-containing protein 1	O88342	Wdr1	2.5	1.32193	0.018	1.74473	1.1338	-	-	6.2575	1.9634	2.75015	3.11823	88.1957	3.5083	2.3016	4.604	6.4329	6.6238	1.86316	4.69412	39.6914
RecName: Full	Q8K2B3	Sdha	1	0	0.2	0.69897	1.1338	-	5.4208	6.2575	0.49086	2.93403	3.32574	88.2219	2.9236	3.836	1.151	2.5732	2.6495	0.965871	2.62666	36.7718
Myosin-10	Q61879	Myh10	1.6	0.678072	0.51	0.29243	4.5353	3.1579	-	-	15.707	6.88215	7.80007	88.232	9.9402	11.508	5.755	3.8598	5.299	3.27491	7.2724	45.032
Importin-5	Q8BKC5	Ipo5	1.7	0.765535	0.33	0.481486	1.1338	3.1579	-	-	8.3445	3.71914	4.21207	88.2973	8.7708	6.1376	2.302	3.8598	-	2.81697	5.26755	53.4778
Eukaryotic translation initiation factor 2A	Q8BJW6	Eif2a	1.2	0.263034	0.43	0.366532	1.1338	-	-	-	4.9086	2.66919	3.0212	88.3486	4.093	3.0688	-	-	-	0.724219	3.5809	20.2245
Guanine nucleotide-binding protein G(s) subunit alpha isoforms short	P63094	Gnas	0.7	-0.514573	0.54	0.267606	1.1338	6.3158	-	-	1.9634	2.78343	3.13767	88.71	4.093	2.3016	-	-	-	1.26671	3.1973	39.6181
Procollagen-lysine,2-oxoglutarate 5-dioxygenase 1	Q9R0E2	Plod1	0.8	-0.321928	0.46	0.337242	7.9367	1.5789	-	18.772	4.9086	7.44915	8.29905	89.7591	4.093	10.741	5.755	5.1463	-	2.95239	6.43382	45.8885
Glutamate dehydrogenase 1, mitochondrial	P26443	Glud1	0.7	-0.514573	0.28	0.552842	4.5353	4.7368	-	18.772	3.9268	7.19443	7.99273	90.0122	1.7542	5.3704	6.906	6.4329	2.6495	2.30061	4.6226	49.7687
Transcription factor BTF3	Q64152	Btf3	1.3	0.378512	0.59	0.229148	2.2676	-	-	-	0.49086	1.25634	1.37923	91.0903	-	2.3016	-	1.2866	-	0.717713	1.7941	40.0041
Golgi integral membrane protein 4	Q8BXA1	Golim4	7.1	2.82782	0.0015	2.82391	2.2676	-	-	-	0.49086	1.25634	1.37923	91.0903	2.9236	1.5344	3.453	6.4329	5.299	1.94409	3.92858	49.4858
Transforming growth factor-beta-induced protein ig-h3	P82198	Tgfbi	1.3	0.378512	0.46	0.337242	2.2676	-	-	-	0.49086	1.25634	1.37923	91.0903	1.7542	0.7672	1.151	-	-	0.497548	1.22413	40.6449
Pigment epithelium-derived factor	P97298	Serpinf1	2.5	1.32193	0.00018	3.74473	5.6691	12.632	-	-	0.98171	5.86207	6.4276	91.2014	5.8472	9.2064	14.963	9.0061	9.2733	3.29553	9.6592	34.1181
S-methyl-5'-thioadenosine phosphorylase	Q9CQ65	Mtap	0.7	-0.514573	0.03	1.52288	1.1338	3.1579	-	-	8.8354	3.99261	4.3757	91.2451	2.9236	3.0688	1.151	2.5732	-	0.877126	2.42915	36.1084
Transcription factor Sp7	Q8VI67	Sp7	0.5	-1	0.38	0.420216	1.1338	1.5789	5.4208	-	0.98171	2.10994	2.2788	92.5897	0.58472	3.836	-	-	-	2.299	2.21036	104.01
Cathelin-related antimicrobial peptide	P51437	Camp	NA	NA	0.02	1.69897	-	4.7368	-	-	0.98171	2.65525	2.85925	92.8651	-	-	-	-	-	#DIV/0!	#DIV/0!	#DIV/0!
Splicing factor 3B subunit 3	Q921M3	Sf3b3	0.4	-1.32193	0.27	0.568636	1.1338	-	10.842	6.2575	1.4726	4.58544	4.92647	93.0774	4.093	3.0688	-	-	-	0.724219	3.5809	20.2245
ADP/ATP translocase 2	P51881	Slc25a5	0.3	-1.73697	0.00095	3.02228	5.6691	6.3158	32.525	12.515	4.9086	11.6562	12.3867	94.1029	1.1694	2.3016	3.453	1.2866	9.2733	3.35783	3.49678	96.0264
Monocarboxylate transporter 1	P53986	Slc16a1	0.9	-0.152003	0.29	0.537602	4.5353	9.4737	-	18.772	0.49086	7.87813	8.31796	94.7122	3.5083	3.0688	6.906	7.7195	9.2733	2.70403	6.09518	44.3635
NADP-dependent malic enzyme	P06801	Me1	3.1	1.63227	0.038	1.42022	2.2676	1.5789	-	-	8.8354	4.00556	4.2273	94.7546	7.6013	6.1376	6.906	12.866	5.299	2.9797	7.76198	38.3884
40S ribosomal protein S11	P62281	Rps11	1.1	0.137504	0.24	0.619789	1.1338	1.5789	-	6.2575	-	2.83842	2.99007	94.9283	0.58472	3.0688	1.151	-	5.299	2.13255	2.52588	84.4281
Transgelin-2	Q9WVA4	Tagln2	0.5	-1	0.0077	2.11351	4.5353	9.4737	5.4208	37.545	14.235	13.5812	14.242	95.3607	8.1861	8.4392	6.906	10.293	5.299	1.85902	7.82466	23.7585
Carbamoyl-phosphate synthase [ammonia], mitochondrial	Q8C196	Cps1	0.2	-2.32193	0.00095	3.02228	30.613	22.105	32.525	131.41	-	51.6966	54.1632	95.4459	-	-	10.359	7.7195	30.469	12.4427	16.1825	76.8896
Myosin regulatory light chain 2, skeletal muscle isoform	P97457	Mylpf	0.3	-1.73697	0.00095	3.02228	2.2676	11.053	-	-	28.47	13.336	13.9302	95.7348	9.9402	1.5344	-	-	-	5.9438	5.7373	103.599
RuvB-like 2	Q9WTM5	Ruvbl2	1.5	0.584963	0.55	0.259637	1.1338	-	-	-	5.8903	3.36335	3.51205	95.7661	4.093	5.3704	-	1.2866	-	2.08906	3.58333	58.2994
Cytochrome c oxidase subunit 4 isoform 1, mitochondrial	P19783	Cox4i1	0.2	-2.32193	0.0042	2.37675	1.1338	-	-	-	5.8903	3.36335	3.51205	95.7661	1.7542	-	-	-	-	#DIV/0!	1.7542	#DIV/0!
ATP synthase-coupling factor 6, mitochondrial	P97450	Atp5j	1.9	0.925999	0.27	0.568636	1.1338	1.5789	-	-	6.3811	2.90956	3.03127	95.9851	9.3555	1.5344	2.302	3.8598	-	3.5302	4.26292	82.8117
Valine--tRNA ligase	Q9Z1Q9	Vars	1.4	0.485427	0.52	0.283997	-	1.5789	-	-	8.3445	4.784	4.9617	96.4186	9.9402	3.836	-	-	-	4.31632	6.8881	62.6635
Cofilin-1	P18760	Cfl1	0.6	-0.736966	0.00095	3.02228	3.4015	4.7368	5.4208	31.287	31.415	14.7141	15.2522	96.4719	7.0166	11.508	9.208	7.7195	13.248	2.60836	9.74002	26.7799
Cytochrome b-c1 complex subunit 1, mitochondrial	Q9CZ13	Uqcrc1	NA	NA	0.00095	3.02228	5.6691	-	-	12.515	0.49086	6.03131	6.22499	96.8888	-	-	-	-	-	#DIV/0!	#DIV/0!	#DIV/0!
Translocon-associated protein subunit alpha	Q9CY50	Ssr1	1.4	0.485427	0.2	0.69897	-	7.8947	-	-	1.4726	4.54111	4.68365	96.9567	3.5083	2.3016	1.151	2.5732	3.9743	1.10129	2.70168	40.7632
Galectin-3	P16110	Lgals3	1.4	0.485427	0.23	0.638272	1.1338	-	-	6.2575	1.4726	2.86538	2.95463	96.9791	0.58472	4.6032	3.453	2.5732	1.3248	1.61137	2.50778	64.2549
Protein transport protein Sec61 subunit beta	Q9CQS8	Sec61b	0.2	-2.32193	0.00095	3.02228	5.6691	4.7368	5.4208	25.03	4.9086	8.88346	9.15306	97.0546	2.3389	2.3016	2.302	1.2866	1.3248	0.552733	1.91078	28.9271
Lysosomal alpha-glucosidase	P70699	Gaa	0.6	-0.736966	0.32	0.49485	3.4015	1.5789	-	12.515	2.9451	4.99695	5.11013	97.7852	2.3389	5.3704	-	5.1463	-	1.68927	4.2852	39.4209
Deoxynucleoside triphosphate triphosphohydrolase SAMHD1	Q60710	Samhd1	0.9	-0.152003	0.4	0.39794	-	-	5.4208	-	0.98171	3.13891	3.20125	98.0525	1.7542	3.836	-	-	-	1.47205	2.7951	52.6656
Pre-mRNA-processing factor 19	Q99KP6	Prpf19	0.09	-3.47393	0.0026	2.58503	-	-	10.842	-	1.9634	6.27812	6.4027	98.0542	-	-	1.151	-	-	#DIV/0!	1.151	#DIV/0!
Peroxiredoxin-4	O08807	Prdx4	3	1.58496	0.014	1.85387	5.6691	-	-	-	0.98171	3.31449	3.3254	99.6716	4.6777	3.0688	4.604	2.5732	5.299	1.16238	4.04454	28.7394
Dynactin subunit 2	Q99KJ8	Dctn2	2.3	1.20163	0.086	1.0655	1.1338	1.5789	-	-	6.872	3.19223	3.1949	99.9164	10.525	4.6032	3.453	2.5732	1.3248	3.57777	4.49584	79.5796
Cytoplasmic dynein 1 intermediate chain 2	O88487	Dync1i2	1	0	0.38	0.420216	4.5353	1.5789	16.262	6.2575	1.4726	6.07374	6.02126	100.872	-	6.9048	5.755	6.4329	10.598	2.16885	7.42267	29.2192
Myristoylated alanine-rich C-kinase substrate	P26645	Marcks	0.4	-1.32193	0.0076	2.11919	4.5353	3.1579	-	18.772	3.436	7.55458	7.4753	101.061	1.1694	0.7672	1.151	6.4329	1.3248	2.39239	2.16906	110.296
Moesin	P26041	Msn	1.1	0.137504	0.12	0.920819	1.1338	1.5789	10.842	25.03	9.3263	9.69169	9.5822	101.143	9.9402	19.947	5.755	9.0061	6.6238	5.67955	10.2544	55.3864
Annexin A4	P97429	Anxa4	1.6	0.678072	0.061	1.21467	1.1338	-	-	12.515	3.9268	5.93141	5.85853	101.244	4.6777	5.3704	6.906	7.7195	3.9743	1.55404	5.72958	27.1232
Heterogeneous nuclear ribonucleoprotein D0	Q60668	Hnrnpd	0.5	-1	0.016	1.79588	1.1338	-	-	-	6.872	4.05752	4.0029	101.365	2.9236	0.7672	-	-	-	1.52481	1.8454	82.6273
40S ribosomal protein S16	P14131	Rps16	0.4	-1.32193	0.013	1.88606	4.5353	6.3158	-	25.03	3.9268	10.103	9.95198	101.518	1.7542	5.3704	-	3.8598	3.9743	1.49118	3.73968	39.8746
60S ribosomal protein L28	P41105	Rpl28	0.4	-1.32193	0.15	0.823909	3.4015	-	-	12.515	1.4726	5.8979	5.79637	101.752	1.1694	3.836	-	-	1.3248	1.49672	2.11007	70.9324
Structural maintenance of chromosomes protein 3	Q9CW03	Smc3	0.5	-1	0.15	0.823909	2.2676	1.5789	10.842	-	2.4543	4.38705	4.2857	102.365	0.58472	3.836	2.302	2.5732	-	1.33839	2.32398	57.5902
Multifunctional protein ADE2	Q9DCL9	Paics	1.1	0.137504	0.33	0.481486	6.8029	1.5789	-	-	0.98171	3.20242	3.12117	102.603	5.2625	2.3016	1.151	1.2866	-	1.91162	2.50042	76.4519
Alpha-soluble NSF attachment protein	Q9DB05	Napa	1.3	0.378512	0.13	0.886057	-	-	-	6.2575	0.98171	3.73055	3.6196	103.065	2.3389	4.6032	1.151	1.2866	-	1.59639	2.34492	68.0784
Dynactin subunit 1	O08788	Dctn1	0.9	-0.152003	0.24	0.619789	-	-	-	6.2575	0.98171	3.73055	3.6196	103.065	3.5083	3.0688	-	-	-	0.310773	3.28855	9.45017
Xylosyltransferase 1	Q811B1	Xylt1	0.6	-0.736966	0.21	0.677781	2.2676	1.5789	-	12.515	3.436	5.10167	4.94937	103.077	1.1694	4.6032	1.151	2.5732	2.6495	1.41567	2.42926	58.2756
Transcription elongation factor B polypeptide 2	P62869	Tceb2	1	0	0.46	0.337242	-	3.1579	-	-	0.49086	1.88588	1.82438	103.371	0.58472	3.0688	-	-	-	1.75651	1.82676	96.1544
26S protease regulatory subunit 6A	O88685	Psmc3	2.7	1.43296	0.068	1.16749	1.1338	-	-	-	7.3628	4.40457	4.2483	103.678	8.7708	9.2064	2.302	1.2866	1.3248	4.04964	4.57812	88.4565
E3 SUMO-protein ligase RanBP2	Q9ERU9	Ranbp2	NA	NA	0.00041	3.38722	-	3.1579	10.842	-	0.98171	5.18019	4.99387	103.731	-	-	-	-	-	#DIV/0!	#DIV/0!	#DIV/0!
116 kDa U5 small nuclear ribonucleoprotein component	O08810	Eftud2	0.3	-1.73697	0.026	1.58503	-	-	16.262	-	2.4543	9.76352	9.35815	104.332	1.1694	-	4.604	-	-	2.42863	2.8867	84.1317
Cytochrome c1, heme protein, mitochondrial	Q9D0M3	Cyc1	0.3	-1.73697	0.0055	2.25964	3.4015	4.7368	-	18.772	2.4543	7.67787	7.34115	104.587	0.58472	0.7672	-	1.2866	6.6238	2.8875	2.31558	124.699
60S ribosomal protein L26	P61255	Rpl26	0.4	-1.32193	0.12	0.920819	2.2676	6.3158	5.4208	18.772	0.98171	7.0684	6.75158	104.692	4.093	1.5344	3.453	-	3.9743	1.18589	3.26367	36.336
Ras-related protein Rab-18	P35293	Rab18	0.1	-3.32193	0.00019	3.72125	1.1338	14.211	-	-	3.9268	6.88693	6.42387	107.208	1.1694	0.7672	-	-	-	0.284398	0.9683	29.3709
Pyruvate dehydrogenase E1 component subunit beta, mitochondrial	Q9D051	Pdhb	0.2	-2.32193	0.00016	3.79588	3.4015	7.8947	5.4208	25.03	1.9634	9.3744	8.74208	107.233	1.1694	0.7672	1.151	1.2866	3.9743	1.30305	1.6697	78.0412
26S proteasome non-ATPase regulatory subunit 2	Q8VDM4	Psmd2	0.7	-0.514573	0.28	0.552842	9.0706	3.1579	-	25.03	1.9634	10.6147	9.80547	108.253	1.1694	3.836	8.057	6.4329	7.9486	2.95493	5.48878	53.8359
Prohibitin	P67778	Phb	0.2	-2.32193	0.0029	2.5376	2.2676	3.1579	27.104	12.515	3.436	10.5842	9.6961	109.159	5.2625	3.836	1.151	1.2866	-	2.00985	2.88402	69.6892
Keratin, type II cytoskeletal 75	Q8BGZ7	Krt75	0.1	-3.32193	0.00037	3.4318	4.5353	-	16.262	-	0.98171	7.99615	7.25967	110.145	-	-	-	-	2.6495	#DIV/0!	2.6495	#DIV/0!
Dihydrolipoyl dehydrogenase, mitochondrial	O08749	Dld	0.04	-4.64386	0.0053	2.27572	-	-	-	12.515	1.4726	7.80816	6.9938	111.644	0.58472	-	-	-	-	#DIV/0!	0.58472	#DIV/0!
Aldehyde dehydrogenase, mitochondrial	P47738	Aldh2	1.1	0.137504	0.12	0.920819	4.5353	1.5789	-	-	19.143	9.4041	8.41907	111.7	15.787	6.1376	-	2.5732	2.6495	6.2262	6.78683	91.7395
Transformer-2 protein homolog beta	P62996	Tra2b	NA	NA	0.00095	3.02228	3.4015	1.5789	16.262	-	-	8.00321	7.0808	113.027	-	-	-	-	-	#DIV/0!	#DIV/0!	#DIV/0!
Vinculin	Q64727	Vcl	1	0	0.098	1.00877	2.2676	1.5789	-	-	12.762	6.26722	5.53617	113.205	5.8472	8.4392	-	2.5732	-	2.9396	5.61987	52.3073
Opioid growth factor receptor	Q99PG2	Ogfr	2.9	1.53605	0.01	2	-	4.7368	-	-	0.49086	3.00233	2.61383	114.863	1.7542	6.1376	2.302	3.8598	1.3248	1.96218	3.07568	63.7968
Acetyl-CoA acetyltransferase, mitochondrial	Q8QZT1	Acat1	1	0	0.27	0.568636	2.2676	1.5789	-	18.772	4.9086	8.05568	6.88177	117.058	8.7708	4.6032	2.302	5.1463	6.6238	2.40401	5.48922	43.7951
Glypican-1	Q9QZF2	Gpc1	1.4	0.485427	0.069	1.16115	-	-	16.262	-	1.4726	10.4577	8.8673	117.935	3.5083	4.6032	8.057	2.5732	5.299	2.093	4.80814	43.5303
RNA-binding protein 39	Q8VH51	Rbm39	0.2	-2.32193	0.035	1.45593	-	-	16.262	-	1.4726	10.4577	8.8673	117.935	2.9236	-	-	-	-	#DIV/0!	2.9236	#DIV/0!
Guanine nucleotide-binding protein subunit beta-2-like 1	P68040	Gnb2l1	0.4	-1.32193	0.01	2	4.5353	4.7368	10.842	37.545	2.9451	14.5283	12.1208	119.862	4.093	3.836	3.453	3.8598	6.6238	1.27893	4.37312	29.2452
COP9 signalosome complex subunit 3	O88543	Cops3	0.4	-1.32193	0.027	1.56864	4.5353	-	-	31.287	3.436	15.772	13.0861	120.525	1.7542	3.0688	3.453	5.1463	2.6495	1.25117	3.21436	38.9243
Heat shock 70 kDa protein 4	Q61316	Hspa4	2.6	1.37851	0.31	0.508638	1.1338	-	-	-	14.235	9.26395	7.6844	120.555	4.093	9.9736	12.661	6.4329	6.6238	3.36248	7.95686	42.2589
40S ribosomal protein S26	P62855	Rps26	0.2	-2.32193	0.27	0.568636	-	-	-	6.2575	0.49086	4.07763	3.37418	120.848	1.1694	-	-	-	-	#DIV/0!	1.1694	#DIV/0!
1-phosphatidylinositol 4,5-bisphosphate phosphodiesterase delta-1	Q8R3B1	Plcd1	1.7	0.765535	0.33	0.481486	1.1338	1.5789	-	-	10.799	5.45626	4.5039	121.145	11.11	8.4392	2.302	-	1.3248	4.74077	5.794	81.8221
RNA-binding protein FUS	P56959	Fus	1.8	0.847997	0.12	0.920819	12.472	1.5789	-	-	1.4726	6.32004	5.1745	122.138	2.9236	3.0688	9.208	10.293	2.6495	3.78528	5.62858	67.2511
tRNA (cytosine(34)-C(5))-methyltransferase	Q1HFZ0	Nsun2	0.6	-0.736966	0.35	0.455932	-	14.211	-	-	0.98171	9.35452	7.59635	123.145	1.1694	2.3016	4.604	1.2866	-	1.59239	2.3404	68.0393
Enhancer of rudimentary homolog	P84089	Erh	0.3	-1.73697	0.016	1.79588	1.1338	3.1579	-	18.772	3.436	8.16279	6.62492	123.213	1.7542	1.5344	2.302	2.5732	-	0.479672	2.04095	23.5024
Protein S100-A10	P08207	S100a10	3.3	1.72247	0.013	1.88606	7.9367	-	-	-	0.49086	5.265	4.21378	124.947	1.7542	0.7672	6.906	6.4329	11.923	4.48655	5.55666	80.7418
60S ribosomal protein L34	Q9D1R9	Rpl34	0.5	-1	0.45	0.346787	2.2676	-	-	12.515	0.49086	6.49033	5.09115	127.482	-	6.1376	1.151	-	-	3.52606	3.6443	96.7554
Keratin, type I cytoskeletal 18	P05784	Krt18	NA	NA	0.00095	3.02228	3.4015	9.4737	70.47	-	-	37.0936	27.7817	133.518	-	-	-	-	-	#DIV/0!	#DIV/0!	#DIV/0!
Structural maintenance of chromosomes protein 1A	Q9CU62	Smc1a	NA	NA	0.00095	3.02228	-	-	21.683	-	0.49086	14.9851	11.0869	135.16	-	-	-	-	-	#DIV/0!	#DIV/0!	#DIV/0!
Transaldolase	Q93092	Taldo1	0.4	-1.32193	0.16	0.79588	3.4015	-	-	31.287	1.9634	16.5305	12.2173	135.304	2.3389	5.3704	2.302	5.1463	1.3248	1.83824	3.29648	55.7636
60S ribosomal protein L8	P62918	Rpl8	0.6	-0.736966	0.54	0.267606	1.1338	4.7368	-	25.03	1.9634	11.3147	8.216	137.716	6.4319	5.3704	2.302	2.5732	2.6495	1.90029	3.8654	49.1615
Heat shock-related 70 kDa protein 2	P17156	Hspa2	1.6	0.678072	0.44	0.356547	-	-	-	-	17.18	#DIV/0!	17.18	#DIV/0!	17.542	10.741	-	-	-	4.80903	14.1415	34.0065
Radixin	P26043	Rdx	2.5	1.32193	0.18	0.744727	-	-	-	-	5.8903	#DIV/0!	5.8903	#DIV/0!	4.6777	9.9736	-	-	-	3.74477	7.32565	51.1186
V-type proton ATPase subunit B, brain isoform	P62814	Atp6v1b2	3.2	1.67807	0.088	1.05552	-	-	-	-	3.9268	#DIV/0!	3.9268	#DIV/0!	3.5083	9.2064	-	-	-	4.02917	6.35735	63.3781
Mesencephalic astrocyte-derived neurotrophic factor	Q9CXI5	Manf	8.3	3.05311	0.00033	3.48149	-	-	-	-	2.4543	#DIV/0!	2.4543	#DIV/0!	7.0166	8.4392	2.302	1.2866	1.3248	3.39785	4.07384	83.4066
Dynamin-1-like protein	Q8K1M6	Dnm1l	17	4.08746	0.0071	2.14874	-	-	-	-	0.49086	#DIV/0!	0.49086	#DIV/0!	-	8.4392	-	-	-	#DIV/0!	8.4392	#DIV/0!
Proteasome subunit alpha type-2	P49722	Psma2	4.6	2.20163	0.00051	3.29243	5.6691	-	-	-	-	#DIV/0!	5.6691	#DIV/0!	1.1694	7.672	6.906	7.7195	2.6495	3.08696	5.22328	59.0999
Protein NDRG1	Q62433	Ndrg1	5.8	2.53605	0.0065	2.18709	-	-	-	-	3.436	#DIV/0!	3.436	#DIV/0!	5.2625	6.9048	1.151	2.5732	3.9743	2.24618	3.97316	56.534
GTP-binding protein SAR1b	Q9CQC9	Sar1b	12	3.58496	0.0033	2.48149	-	-	-	-	0.98171	#DIV/0!	0.98171	#DIV/0!	2.3389	6.9048	-	-	2.6495	2.55119	3.9644	64.3525
Collagen alpha-1(V) chain	O88207	Col5a1	NA	NA	0.00034	3.46852	-	-	-	-	-	#DIV/0!	#DIV/0!	#DIV/0!	1.1694	6.9048	1.151	-	1.3248	2.84593	2.6375	107.903
Complement factor B	P04186	Cfb	NA	NA	0.00095	3.02228	-	-	-	-	-	#DIV/0!	#DIV/0!	#DIV/0!	4.6777	6.9048	10.359	2.5732	2.6495	3.27599	5.43284	60.2998
Serine/threonine-protein kinase PAK 2	Q8CIN4	Pak2	1.6	0.678072	0.55	0.259637	-	-	-	-	8.8354	#DIV/0!	8.8354	#DIV/0!	7.0166	6.1376	1.151	-	-	3.16344	4.7684	66.3417
Hydroxyacyl-coenzyme A dehydrogenase, mitochondrial	Q61425	Hadh	2.4	1.26303	0.016	1.79588	-	-	5.4208	-	-	#DIV/0!	5.4208	#DIV/0!	0.58472	6.1376	3.453	-	2.6495	2.29754	3.2062	71.6592
D-3-phosphoglycerate dehydrogenase	Q61753	Phgdh	4.7	2.23266	0.075	1.12494	-	-	-	-	1.9634	#DIV/0!	1.9634	#DIV/0!	1.7542	6.1376	-	-	1.3248	2.66338	3.0722	86.693
SPATS2-like protein	Q91WJ7	Spats2l	NA	NA	0.0022	2.65758	-	-	-	-	-	#DIV/0!	#DIV/0!	#DIV/0!	-	6.1376	1.151	-	1.3248	2.83018	2.87113	98.5735
Low molecular weight phosphotyrosine protein phosphatase	Q9D358	Acp1	4.1	2.03562	0.06	1.22185	-	-	-	-	2.9451	#DIV/0!	2.9451	#DIV/0!	4.093	5.3704	-	-	2.6495	1.36129	4.03763	33.7152
Synaptopodin	Q8CC35	Synpo	4.3	2.10434	0.033	1.48149	-	-	-	-	2.4543	#DIV/0!	2.4543	#DIV/0!	5.2625	5.3704	-	-	-	0.0762968	5.31645	1.43511
Cytosolic non-specific dipeptidase	Q9D1A2	Cndp2	4.8	2.26303	0.0067	2.17393	-	-	-	-	2.9451	#DIV/0!	2.9451	#DIV/0!	8.7708	5.3704	-	-	-	2.40445	7.0706	34.0062
26S proteasome non-ATPase regulatory subunit 6	Q99JI4	Psmd6	8.4	3.07039	0.0099	2.00436	-	-	-	-	1.4726	#DIV/0!	1.4726	#DIV/0!	2.3389	5.3704	4.604	-	-	1.57628	4.10443	38.4044
Lumican	P51885	Lum	10	3.32193	0.00095	3.02228	-	-	-	-	2.9451	#DIV/0!	2.9451	#DIV/0!	9.9402	5.3704	3.453	2.5732	9.2733	3.34633	6.12202	54.6606
Coiled-coil domain-containing protein 134	Q8C7V8	Ccdc134	NA	NA	0.004	2.39794	-	-	-	-	-	#DIV/0!	#DIV/0!	#DIV/0!	1.1694	5.3704	-	-	-	2.97056	3.2699	90.8455
Cystatin-C	P21460	Cst3	NA	NA	0.00019	3.72125	-	-	-	-	-	#DIV/0!	#DIV/0!	#DIV/0!	1.7542	5.3704	4.604	-	-	1.9055	3.90953	48.7399
Nucleolar protein 58	Q6DFW4	Nop58	NA	NA	0.0012	2.92082	-	-	-	-	-	#DIV/0!	#DIV/0!	#DIV/0!	1.7542	5.3704	-	-	1.3248	2.22217	2.81647	78.8991
m7GpppX diphosphatase	Q9DAR7	Dcps	1.6	0.678072	0.56	0.251812	-	-	-	-	5.8903	#DIV/0!	5.8903	#DIV/0!	4.6777	4.6032	-	-	-	0.0526795	4.64045	1.13522
Dipeptidyl peptidase 3	Q99KK7	Dpp3	2.1	1.07039	0.44	0.356547	-	-	-	-	5.3994	#DIV/0!	5.3994	#DIV/0!	4.093	4.6032	-	2.5732	-	1.05601	3.75647	28.1119
Tensin-like C1 domain-containing phosphatase	Q8CGB6	Tenc1	2.9	1.53605	0.13	0.886057	-	-	-	-	3.436	#DIV/0!	3.436	#DIV/0!	5.2625	4.6032	-	-	-	0.466196	4.93285	9.45083
Mitochondrial 10-formyltetrahydrofolate dehydrogenase	Q8K009	Aldh1l2	3.5	1.80735	0.06	1.22185	-	-	-	-	2.9451	#DIV/0!	2.9451	#DIV/0!	5.8472	4.6032	-	-	-	0.879641	5.2252	16.8346
GMP synthase [glutamine-hydrolyzing]	Q3THK7	Gmps	3.6	1.848	0.039	1.40894	-	-	-	-	3.436	#DIV/0!	3.436	#DIV/0!	7.6013	4.6032	-	-	-	2.11998	6.10225	34.7409
Collagen alpha-1(XVI) chain	Q8BLX7	Col16a1	4.9	2.29278	0.03	1.52288	-	-	-	-	2.9451	#DIV/0!	2.9451	#DIV/0!	4.6777	4.6032	-	1.2866	3.9743	1.59737	3.63545	43.9386
Procollagen-lysine,2-oxoglutarate 5-dioxygenase 3	Q9R0E1	Plod3	5.3	2.40599	0.14	0.853872	-	-	-	-	0.98171	#DIV/0!	0.98171	#DIV/0!	0.58472	4.6032	-	-	-	2.84149	2.59396	109.543
Ubiquitin-conjugating enzyme E2 L3	P68037	Ube2l3	5.5	2.45943	0.037	1.4318	-	-	-	-	1.4726	#DIV/0!	1.4726	#DIV/0!	3.5083	4.6032	-	-	-	0.774211	4.05575	19.0892
Trifunctional purine biosynthetic protein adenosine-3	Q64737	Gart	5.6	2.48543	0.056	1.25181	-	-	-	-	1.4726	#DIV/0!	1.4726	#DIV/0!	2.3389	4.6032	-	1.2866	-	1.69481	2.7429	61.7889
Sulfated glycoprotein 1	Q61207	Psap	6.5	2.70044	0.058	1.23657	-	-	-	-	0.98171	#DIV/0!	0.98171	#DIV/0!	1.7542	4.6032	-	-	-	2.01455	3.1787	63.3765
UDP-N-acetylhexosamine pyrophosphorylase	Q91YN5	Uap1	NA	NA	0.025	1.60206	-	-	-	-	-	#DIV/0!	#DIV/0!	#DIV/0!	-	4.6032	-	-	-	#DIV/0!	4.6032	#DIV/0!
Cysteine-rich with EGF-like domain protein 2	Q9CYA0	Creld2	NA	NA	0.00095	3.02228	-	-	-	-	-	#DIV/0!	#DIV/0!	#DIV/0!	7.0166	4.6032	3.453	3.8598	-	1.59505	4.73315	33.6995
60S ribosomal protein L22	P67984	Rpl22	1.2	0.263034	0.18	0.744727	-	-	-	6.2575	-	#DIV/0!	6.2575	#DIV/0!	-	3.836	1.151	-	2.6495	1.34552	2.5455	52.8587
Plastin-2	Q61233	Lcp1	1.4	0.485427	0.43	0.366532	-	-	-	-	5.3994	#DIV/0!	5.3994	#DIV/0!	3.5083	3.836	-	-	-	0.231719	3.67215	6.31017
SAP domain-containing ribonucleoprotein	Q9D1J3	Sarnp	1.5	0.584963	0.54	0.267606	-	-	-	-	4.4177	#DIV/0!	4.4177	#DIV/0!	2.9236	3.836	-	-	-	0.645164	3.3798	19.0888
Leucine zipper transcription factor-like protein 1	Q9JHQ5	Lztfl1	2.8	1.48543	0.28	0.552842	-	-	-	-	1.9634	#DIV/0!	1.9634	#DIV/0!	1.7542	3.836	-	-	-	1.47205	2.7951	52.6656
Prenylcysteine oxidase	Q9CQF9	Pcyox1	2.8	1.48543	0.28	0.552842	-	-	-	-	1.9634	#DIV/0!	1.9634	#DIV/0!	1.7542	3.836	-	-	-	1.47205	2.7951	52.6656
Serine/threonine-protein kinase MST4	Q99JT2	Stk26	4.1	2.03562	0.11	0.958607	-	-	-	-	1.9634	#DIV/0!	1.9634	#DIV/0!	2.9236	3.836	-	-	1.3248	1.27114	2.6948	47.1701
Synaptonemal complex protein SC65	Q8K2B0	Leprel4	4.2	2.07039	0.047	1.3279	-	-	-	-	2.4543	#DIV/0!	2.4543	#DIV/0!	5.2625	3.836	-	-	1.3248	1.99359	3.47443	57.379
EH domain-containing protein 1	Q9WVK4	Ehd1	4.3	2.10434	0.18	0.744727	-	-	-	-	1.4726	#DIV/0!	1.4726	#DIV/0!	1.1694	3.836	-	1.2866	-	1.50687	2.09733	71.8469
Eukaryotic translation initiation factor 2 subunit 1	Q6ZWX6	Eif2s1	4.3	2.10434	0.048	1.31876	-	-	-	-	3.9268	#DIV/0!	3.9268	#DIV/0!	4.6777	3.836	5.755	2.5732	-	1.34471	4.21047	31.9373
Aldehyde dehydrogenase family 1 member A3	Q9JHW9	Aldh1a3	5	2.32193	0.056	1.25181	-	-	-	-	1.4726	#DIV/0!	1.4726	#DIV/0!	3.5083	3.836	-	-	-	0.231719	3.67215	6.31017
Sepiapterin reductase	Q64105	Spr	5.8	2.53605	0.024	1.61979	-	-	-	-	1.4726	#DIV/0!	1.4726	#DIV/0!	4.6777	3.836	-	-	-	0.595172	4.25685	13.9815
Aminoacyl tRNA synthase complex-interacting multifunctional protein 2	Q8R010	Aimp2	6.6	2.72247	0.01	2	-	-	-	-	1.9634	#DIV/0!	1.9634	#DIV/0!	5.2625	3.836	-	3.8598	-	0.816806	4.31943	18.91
DDRGK domain-containing protein 1	Q80WW9	Ddrgk1	7.8	2.96347	0.15	0.823909	-	-	-	-	0.49086	#DIV/0!	0.49086	#DIV/0!	-	3.836	-	-	-	#DIV/0!	3.836	#DIV/0!
Leucine-rich PPR motif-containing protein, mitochondrial	Q6PB66	Lrpprc	9	3.16993	0.095	1.02228	-	-	-	-	0.49086	#DIV/0!	0.49086	#DIV/0!	0.58472	3.836	-	-	-	2.299	2.21036	104.01
IST1 homolog	Q9CX00	Ist1	NA	NA	0.047	1.3279	-	-	-	-	-	#DIV/0!	#DIV/0!	#DIV/0!	-	3.836	-	-	-	#DIV/0!	3.836	#DIV/0!
Protein sel-1 homolog 1	Q9Z2G6	Sel1l	NA	NA	0.047	1.3279	-	-	-	-	-	#DIV/0!	#DIV/0!	#DIV/0!	-	3.836	-	-	-	#DIV/0!	3.836	#DIV/0!
Lysyl oxidase homolog 3	Q9Z175	Loxl3	NA	NA	0.0074	2.13077	-	-	-	-	-	#DIV/0!	#DIV/0!	#DIV/0!	1.7542	3.836	-	-	-	1.47205	2.7951	52.6656
Calcium-binding mitochondrial carrier protein Aralar2	Q9QXX4	Slc25a13	NA	NA	0.004	2.39794	-	-	-	-	-	#DIV/0!	#DIV/0!	#DIV/0!	2.3389	3.836	-	-	-	1.05861	3.08745	34.2875
Proteasome subunit beta type-5	O55234	Psmb5	NA	NA	0.0022	2.65758	-	-	-	-	-	#DIV/0!	#DIV/0!	#DIV/0!	2.9236	3.836	-	-	-	0.645164	3.3798	19.0888
Choline transporter-like protein 2	Q8BY89	Slc44a2	NA	NA	0.025	1.60206	-	-	-	-	-	#DIV/0!	#DIV/0!	#DIV/0!	-	3.836	-	-	1.3248	1.77569	2.5804	68.8144
Regulator of nonsense transcripts 1	Q9EPU0	Upf1	NA	NA	0.004	2.39794	-	-	-	-	-	#DIV/0!	#DIV/0!	#DIV/0!	1.7542	3.836	-	-	1.3248	1.34316	2.305	58.2714
Lysine--tRNA ligase	Q99MN1	Kars	NA	NA	0.00063	3.20066	-	-	-	-	-	#DIV/0!	#DIV/0!	#DIV/0!	2.3389	3.836	-	1.2866	2.6495	1.0492	2.52775	41.5072
Mitochondrial import receptor subunit TOM70	Q9CZW5	Tomm70a	0.5	-1	0.59	0.229148	-	-	-	6.2575	-	#DIV/0!	6.2575	#DIV/0!	-	3.0688	-	-	-	#DIV/0!	3.0688	#DIV/0!
Macrophage-capping protein	P24452	Capg	0.7	-0.514573	0.049	1.3098	-	-	-	-	7.3628	#DIV/0!	7.3628	#DIV/0!	2.3389	3.0688	-	-	-	0.516117	2.70385	19.0882
NudC domain-containing protein 2	Q9CQ48	Nudcd2	1.1	0.137504	0.28	0.552842	-	-	-	-	4.9086	#DIV/0!	4.9086	#DIV/0!	2.3389	3.0688	-	-	-	0.516117	2.70385	19.0882
Sorting nexin-1	Q9WV80	Snx1	1.5	0.584963	0.56	0.251812	-	-	-	-	5.8903	#DIV/0!	5.8903	#DIV/0!	5.8472	3.0688	-	-	-	1.96463	4.458	44.0697
Transmembrane protein 214	Q8BM55	Tmem214	1.5	0.584963	0.41	0.387216	-	-	-	-	6.3811	#DIV/0!	6.3811	#DIV/0!	4.093	3.0688	1.151	1.2866	-	1.42749	2.39985	59.4826
Melanoma inhibitory activity protein 3	Q8BI84	Mia3	2	1	0.52	0.283997	-	-	-	-	2.9451	#DIV/0!	2.9451	#DIV/0!	1.7542	3.0688	1.151	-	-	0.980644	1.99133	49.2456
Aspartyl aminopeptidase	Q9Z2W0	Dnpep	2	1	0.46	0.337242	-	-	-	-	3.9268	#DIV/0!	3.9268	#DIV/0!	3.5083	3.0688	-	-	1.3248	1.15487	2.63397	43.8453
LETM1 and EF-hand domain-containing protein 1, mitochondrial	Q9Z2I0	Letm1	2.1	1.07039	0.59	0.229148	-	-	-	-	1.4726	#DIV/0!	1.4726	#DIV/0!	-	3.0688	-	-	-	#DIV/0!	3.0688	#DIV/0!
GDP-L-fucose synthase	P23591	Tsta3	2.2	1.1375	0.48	0.318759	-	-	-	-	1.9634	#DIV/0!	1.9634	#DIV/0!	1.1694	3.0688	-	-	-	1.34308	2.1191	63.3797
Serine/threonine-protein phosphatase 2A 55 kDa regulatory subunit B alpha isoform	Q6P1F6	Ppp2r2a	2.4	1.26303	0.31	0.508638	-	-	-	-	2.4543	#DIV/0!	2.4543	#DIV/0!	2.9236	3.0688	-	-	-	0.102672	2.9962	3.42674
Glyoxalase domain-containing protein 4	Q9CPV4	Glod4	2.5	1.32193	0.37	0.431798	-	-	-	-	1.9634	#DIV/0!	1.9634	#DIV/0!	1.7542	3.0688	-	-	-	0.929563	2.4115	38.5471
Tropomodulin-3	Q9JHJ0	Tmod3	2.7	1.43296	0.24	0.619789	1.1338	-	-	-	-	#DIV/0!	1.1338	#DIV/0!	-	3.0688	-	-	-	#DIV/0!	3.0688	#DIV/0!
Calpain-2 catalytic subunit	O08529	Capn2	2.8	1.48543	0.0012	2.92082	-	7.8947	-	-	-	#DIV/0!	7.8947	#DIV/0!	5.2625	3.0688	4.604	2.5732	6.6238	1.64595	4.42646	37.1843
Magnesium-dependent phosphatase 1	Q9D967	Mdp1	2.9	1.53605	0.34	0.468521	-	-	-	-	1.4726	#DIV/0!	1.4726	#DIV/0!	1.1694	3.0688	-	-	-	1.34308	2.1191	63.3797
Dolichyl-diphosphooligosaccharide--protein glycosyltransferase 48 kDa subunit	O54734	Ddost	2.9	1.53605	0.056	1.25181	3.4015	-	-	-	-	#DIV/0!	3.4015	#DIV/0!	1.7542	3.0688	2.302	-	2.6495	0.556355	2.44362	22.7676
Cullin-associated NEDD8-dissociated protein 1	Q6ZQ38	Cand1	3.8	1.926	0.18	0.744727	-	-	-	-	3.436	#DIV/0!	3.436	#DIV/0!	2.3389	3.0688	2.302	1.2866	3.9743	0.998786	2.59412	38.5019
Fermitin family homolog 2	Q8CIB5	Fermt2	4.3	2.10434	0.21	0.677781	-	-	-	-	0.98171	#DIV/0!	0.98171	#DIV/0!	1.1694	3.0688	-	-	-	1.34308	2.1191	63.3797
Phosphoserine aminotransferase	Q99K85	Psat1	4.3	2.10434	0.21	0.677781	-	-	-	-	0.98171	#DIV/0!	0.98171	#DIV/0!	1.1694	3.0688	-	-	-	1.34308	2.1191	63.3797
ADP-ribosylation factor GTPase-activating protein 3	Q9D8S3	Arfgap3	4.5	2.16993	0.035	1.45593	-	-	-	-	1.9634	#DIV/0!	1.9634	#DIV/0!	5.8472	3.0688	-	-	-	1.96463	4.458	44.0697
Latexin	P70202	Lxn	5	2.32193	0.21	0.677781	-	-	-	-	0.98171	#DIV/0!	0.98171	#DIV/0!	0.58472	3.0688	-	1.2866	-	1.28059	1.64671	77.767
Golgin subfamily A member 3	P55937	Golga3	5.1	2.3505	0.21	0.677781	-	-	-	-	0.98171	#DIV/0!	0.98171	#DIV/0!	0.58472	3.0688	-	-	1.3248	1.2754	1.65944	76.8574
Adenosylhomocysteinase	P50247	Ahcy	5.8	2.53605	0.035	1.45593	-	-	-	-	1.9634	#DIV/0!	1.9634	#DIV/0!	3.5083	3.0688	3.453	1.2866	-	1.04679	2.82917	36.9999
60S ribosomal protein L36	P47964	Rpl36	6.6	2.72247	0.056	1.25181	-	-	-	-	1.4726	#DIV/0!	1.4726	#DIV/0!	1.7542	3.0688	2.302	1.2866	1.3248	0.749148	1.94728	38.4715
Prolyl 3-hydroxylase 3	Q8CG70	Leprel2	6.7	2.74416	0.058	1.23657	-	-	-	-	0.98171	#DIV/0!	0.98171	#DIV/0!	2.3389	3.0688	1.151	-	-	0.967972	2.18623	44.2758
Adapter molecule crk	Q64010	Crk	6.9	2.7866	0.09	1.04576	-	-	-	-	0.98171	#DIV/0!	0.98171	#DIV/0!	1.1694	3.0688	-	2.5732	-	0.985224	2.27047	43.393
Peptidyl-prolyl cis-trans isomerase FKBP3	Q62446	Fkbp3	7	2.80735	0.024	1.61979	-	-	-	-	1.4726	#DIV/0!	1.4726	#DIV/0!	3.5083	3.0688	1.151	-	2.6495	1.02416	2.5944	39.4758
F-actin-capping protein subunit alpha-2	P47754	Capza2	7.4	2.88753	0.15	0.823909	-	-	-	-	0.49086	#DIV/0!	0.49086	#DIV/0!	0.58472	3.0688	-	-	-	1.75651	1.82676	96.1544
Serine/threonine-protein phosphatase 2A catalytic subunit alpha isoform	P63330	Ppp2ca	7.9	2.98185	0.015	1.82391	-	-	-	-	0.98171	#DIV/0!	0.98171	#DIV/0!	4.6777	3.0688	-	-	-	1.13766	3.87325	29.3723
Protein Hook homolog 3	Q8BUK6	Hook3	8.6	3.10434	0.095	1.02228	-	-	-	-	0.49086	#DIV/0!	0.49086	#DIV/0!	1.1694	3.0688	-	-	-	1.34308	2.1191	63.3797
Ubiquitin-conjugating enzyme E2 variant 1	Q9CZY3	Ube2v1	9	3.16993	0.15	0.823909	-	-	-	-	0.49086	#DIV/0!	0.49086	#DIV/0!	-	3.0688	-	-	1.3248	1.23319	2.1968	56.1359
Tetratricopeptide repeat protein 1	Q91Z38	Ttc1	14	3.80735	0.009	2.04576	-	-	-	-	0.98171	#DIV/0!	0.98171	#DIV/0!	-	3.0688	5.755	2.5732	2.6495	1.51137	3.51162	43.0391
AP-1 complex subunit beta-1	O35643	Ap1b1	NA	NA	0.086	1.0655	-	-	-	-	-	#DIV/0!	#DIV/0!	#DIV/0!	-	3.0688	-	-	-	#DIV/0!	3.0688	#DIV/0!
TIP41-like protein	Q8BH58	Tiprl	NA	NA	0.086	1.0655	-	-	-	-	-	#DIV/0!	#DIV/0!	#DIV/0!	-	3.0688	-	-	-	#DIV/0!	3.0688	#DIV/0!
3-mercaptopyruvate sulfurtransferase	Q99J99	Mpst	NA	NA	0.047	1.3279	-	-	-	-	-	#DIV/0!	#DIV/0!	#DIV/0!	0.58472	3.0688	-	-	-	1.75651	1.82676	96.1544
Laminin subunit alpha-4	P97927	Lama4	NA	NA	0.047	1.3279	-	-	-	-	-	#DIV/0!	#DIV/0!	#DIV/0!	0.58472	3.0688	-	-	-	1.75651	1.82676	96.1544
Small nuclear ribonucleoprotein E	P62305	Snrpe	NA	NA	0.025	1.60206	-	-	-	-	-	#DIV/0!	#DIV/0!	#DIV/0!	1.1694	3.0688	-	-	-	1.34308	2.1191	63.3797
Target of Myb protein 1	O88746	Tom1	NA	NA	0.025	1.60206	-	-	-	-	-	#DIV/0!	#DIV/0!	#DIV/0!	1.1694	3.0688	-	-	-	1.34308	2.1191	63.3797
EH domain-containing protein 3	Q9QXY6	Ehd3	NA	NA	0.014	1.85387	-	-	-	-	-	#DIV/0!	#DIV/0!	#DIV/0!	1.7542	3.0688	-	-	-	0.929563	2.4115	38.5471
S-adenosylmethionine synthase isoform type-2	Q3THS6	Mat2a	NA	NA	0.047	1.3279	-	-	-	-	-	#DIV/0!	#DIV/0!	#DIV/0!	-	3.0688	1.151	-	-	1.35609	2.1099	64.2727
Collagen alpha-1(XIV) chain	Q80X19	Col14a1	1	0	0.58	0.236572	2.2676	-	-	-	-	#DIV/0!	2.2676	#DIV/0!	-	2.3016	-	-	-	#DIV/0!	2.3016	#DIV/0!
Ubiquitin-associated protein 2-like	Q80X50	Ubap2l	1	0	0.28	0.552842	-	-	-	-	2.9451	#DIV/0!	2.9451	#DIV/0!	0.58472	2.3016	-	-	-	1.21402	1.44316	84.1222
Heat shock factor-binding protein 1	Q9CQZ1	Hsbp1	1.2	0.263034	0.41	0.387216	-	-	-	-	1.9634	#DIV/0!	1.9634	#DIV/0!	-	2.3016	-	-	-	#DIV/0!	2.3016	#DIV/0!
Adenylate kinase 2, mitochondrial	Q9WTP6	Ak2	1.2	0.263034	0.38	0.420216	-	-	-	-	3.436	#DIV/0!	3.436	#DIV/0!	1.7542	2.3016	-	-	-	0.38707	2.0279	19.0872
Succinyl-CoA ligase [ADP-forming] subunit beta, mitochondrial	Q9Z2I9	Sucla2	1.2	0.263034	0.36	0.443697	-	-	-	-	4.9086	#DIV/0!	4.9086	#DIV/0!	3.5083	2.3016	-	-	-	0.853266	2.90495	29.3728
Dihydropteridine reductase	Q8BVI4	Qdpr	1.3	0.378512	0.46	0.337242	-	-	-	-	3.9268	#DIV/0!	3.9268	#DIV/0!	2.9236	2.3016	-	-	-	0.43982	2.6126	16.8346
AP-2 complex subunit beta	Q9DBG3	Ap2b1	1.3	0.378512	0.46	0.337242	-	-	-	-	7.3628	#DIV/0!	7.3628	#DIV/0!	7.6013	2.3016	-	-	-	3.74745	4.95145	75.684
Nucleolar protein 56	Q9D6Z1	Nop56	1.5	0.584963	0.55	0.259637	-	-	-	-	3.9268	#DIV/0!	3.9268	#DIV/0!	3.5083	2.3016	-	-	-	0.853266	2.90495	29.3728
Inositol polyphosphate 1-phosphatase	P49442	Inpp1	1.9	0.925999	0.5	0.30103	-	-	-	-	2.4543	#DIV/0!	2.4543	#DIV/0!	2.3389	2.3016	-	-	-	0.0263751	2.32025	1.13673
Nucleoporin NUP53	Q8R4R6	Nup35	2.1	1.07039	0.48	0.318759	-	-	-	-	1.9634	#DIV/0!	1.9634	#DIV/0!	1.7542	2.3016	-	-	-	0.38707	2.0279	19.0872
Eukaryotic translation initiation factor 1A, X-chromosomal	Q8BMJ3	Eif1ax	2.6	1.37851	0.48	0.318759	-	-	-	-	1.9634	#DIV/0!	1.9634	#DIV/0!	0.58472	2.3016	2.302	-	-	0.991357	1.72944	57.3224
Extended synaptotagmin-2	Q3TZZ7	Esyt2	2.9	1.53605	0.42	0.376751	-	-	-	-	0.98171	#DIV/0!	0.98171	#DIV/0!	0.58472	2.3016	-	-	-	1.21402	1.44316	84.1222
Small nuclear ribonucleoprotein Sm D3	P62320	Snrpd3	3	1.58496	0.095	1.02228	-	1.5789	-	-	-	#DIV/0!	1.5789	#DIV/0!	1.1694	2.3016	-	-	1.3248	0.613754	1.5986	38.3932
Cysteine--tRNA ligase, cytoplasmic	Q9ER72	Cars	3.3	1.72247	0.15	0.823909	-	-	-	-	1.9634	#DIV/0!	1.9634	#DIV/0!	4.093	2.3016	-	-	-	1.26671	3.1973	39.6181
Alpha-1,3/1,6-mannosyltransferase ALG2	Q9DBE8	Alg2	3.5	1.80735	0.3	0.522879	-	-	-	-	0.98171	#DIV/0!	0.98171	#DIV/0!	1.1694	2.3016	-	-	-	0.800586	1.7355	46.13
Serine/threonine-protein phosphatase PP1-alpha catalytic subunit	P62137	Ppp1ca	3.6	1.848	0.095	1.02228	1.1338	-	-	-	-	#DIV/0!	1.1338	#DIV/0!	1.7542	2.3016	-	-	-	0.38707	2.0279	19.0872
Ran-specific GTPase-activating protein	P34022	Ranbp1	3.7	1.88753	0.18	0.744727	-	-	-	-	3.436	#DIV/0!	3.436	#DIV/0!	2.9236	2.3016	2.302	3.8598	1.3248	0.932628	2.54236	36.6836
Mannosyl-oligosaccharide glucosidase	Q80UM7	Mogs	3.9	1.96347	0.067	1.17393	-	-	-	-	2.4543	#DIV/0!	2.4543	#DIV/0!	5.8472	2.3016	-	-	1.3248	2.37969	3.15787	75.3575
Serpin B6	Q60854	Serpinb6	4.1	2.03562	0.034	1.46852	-	1.5789	-	-	-	#DIV/0!	1.5789	#DIV/0!	1.7542	2.3016	1.151	1.2866	-	0.520788	1.62335	32.0811
26S protease regulatory subunit 6B	P54775	Psmc4	4.2	2.07039	0.009	2.04576	2.2676	-	-	-	-	#DIV/0!	2.2676	#DIV/0!	4.6777	2.3016	-	-	2.6495	1.28326	3.2096	39.9818
Growth factor receptor-bound protein 14	Q9JLM9	Grb14	4.7	2.23266	0.38	0.420216	-	-	-	-	0.49086	#DIV/0!	0.49086	#DIV/0!	-	2.3016	-	-	-	#DIV/0!	2.3016	#DIV/0!
Ubiquitin carboxyl-terminal hydrolase 47	Q8BY87	Usp47	5.3	2.40599	0.09	1.04576	-	-	-	-	0.98171	#DIV/0!	0.98171	#DIV/0!	2.9236	2.3016	-	-	-	0.43982	2.6126	16.8346
Glucose-6-phosphate 1-dehydrogenase X	Q00612	G6pdx	5.9	2.56071	0.24	0.619789	-	-	-	-	0.49086	#DIV/0!	0.49086	#DIV/0!	0.58472	2.3016	-	-	-	1.21402	1.44316	84.1222
Histone-lysine N-methyltransferase SETD7	Q8VHL1	Setd7	5.9	2.56071	0.24	0.619789	-	-	-	-	0.49086	#DIV/0!	0.49086	#DIV/0!	0.58472	2.3016	-	-	-	1.21402	1.44316	84.1222
Inosine-5'-monophosphate dehydrogenase 1	P50096	Impdh1	7.1	2.82782	0.15	0.823909	-	-	-	-	0.49086	#DIV/0!	0.49086	#DIV/0!	1.1694	2.3016	-	-	-	0.800586	1.7355	46.13
Histidine--tRNA ligase, cytoplasmic	Q61035	Hars	9.8	3.29278	0.095	1.02228	-	-	-	-	0.49086	#DIV/0!	0.49086	#DIV/0!	1.1694	2.3016	-	-	1.3248	0.613754	1.5986	38.3932
Nuclear migration protein nudC	O35685	Nudc	11	3.45943	0.037	1.4318	-	-	-	-	0.98171	#DIV/0!	0.98171	#DIV/0!	-	2.3016	2.302	3.8598	2.6495	0.739445	2.77822	26.6157
Histone H1.0	P10922	H1f0	NA	NA	0.16	0.79588	-	-	-	-	-	#DIV/0!	#DIV/0!	#DIV/0!	-	2.3016	-	-	-	#DIV/0!	2.3016	#DIV/0!
Serine protease inhibitor A3N	Q91WP6	Serpina3n	NA	NA	0.16	0.79588	-	-	-	-	-	#DIV/0!	#DIV/0!	#DIV/0!	-	2.3016	-	-	-	#DIV/0!	2.3016	#DIV/0!
Signal peptidase complex subunit 2	Q9CYN2	Spcs2	NA	NA	0.16	0.79588	-	-	-	-	-	#DIV/0!	#DIV/0!	#DIV/0!	-	2.3016	-	-	-	#DIV/0!	2.3016	#DIV/0!
Small acidic protein	Q9R0P4	Smap	NA	NA	0.16	0.79588	-	-	-	-	-	#DIV/0!	#DIV/0!	#DIV/0!	-	2.3016	-	-	-	#DIV/0!	2.3016	#DIV/0!
Asparagine synthetase [glutamine-hydrolyzing]	Q61024	Asns	NA	NA	0.086	1.0655	-	-	-	-	-	#DIV/0!	#DIV/0!	#DIV/0!	0.58472	2.3016	-	-	-	1.21402	1.44316	84.1222
cAMP-dependent protein kinase type II-alpha regulatory subunit	P12367	Prkar2a	NA	NA	0.086	1.0655	-	-	-	-	-	#DIV/0!	#DIV/0!	#DIV/0!	0.58472	2.3016	-	-	-	1.21402	1.44316	84.1222
Unconventional myosin-VI	Q64331	Myo6	NA	NA	0.086	1.0655	-	-	-	-	-	#DIV/0!	#DIV/0!	#DIV/0!	0.58472	2.3016	-	-	-	1.21402	1.44316	84.1222
Protein FAM98B	Q80VD1	Fam98b	NA	NA	0.047	1.3279	-	-	-	-	-	#DIV/0!	#DIV/0!	#DIV/0!	1.1694	2.3016	-	-	-	0.800586	1.7355	46.13
Cytoplasmic aconitate hydratase	P28271	Aco1	NA	NA	0.025	1.60206	-	-	-	-	-	#DIV/0!	#DIV/0!	#DIV/0!	1.7542	2.3016	-	-	-	0.38707	2.0279	19.0872
UV excision repair protein RAD23 homolog B	P54728	Rad23b	NA	NA	0.0074	2.13077	-	-	-	-	-	#DIV/0!	#DIV/0!	#DIV/0!	1.7542	2.3016	2.302	-	-	0.316157	2.11927	14.9182
Proteasome subunit alpha type-4	Q9R1P0	Psma4	NA	NA	0.025	1.60206	-	-	-	-	-	#DIV/0!	#DIV/0!	#DIV/0!	1.1694	2.3016	-	1.2866	-	0.622607	1.58587	39.2597
60S ribosomal protein L36a	P83882	Rpl36a	NA	NA	0.047	1.3279	-	-	-	-	-	#DIV/0!	#DIV/0!	#DIV/0!	-	2.3016	-	2.5732	-	0.19205	2.4374	7.87931
Hydroxymethylglutaryl-CoA synthase, cytoplasmic	Q8JZK9	Hmgcs1	NA	NA	0.014	1.85387	-	-	-	-	-	#DIV/0!	#DIV/0!	#DIV/0!	1.7542	2.3016	-	-	1.3248	0.489586	1.79353	27.2973
Myosin-binding protein C, fast-type	Q5XKE0	Mybpc2	0.5	-1	0.097	1.01323	-	-	-	-	2.9451	#DIV/0!	2.9451	#DIV/0!	-	1.5344	-	-	-	#DIV/0!	1.5344	#DIV/0!
Twinfilin-1	Q91YR1	Twf1	0.9	-0.152003	0.094	1.02687	-	-	-	-	5.3994	#DIV/0!	5.3994	#DIV/0!	1.7542	1.5344	-	-	1.3248	0.21472	1.5378	13.9628
Ubiquitin conjugation factor E4 B	Q9ES00	Ube4b	1	0	0.56	0.251812	-	1.5789	-	-	-	#DIV/0!	1.5789	#DIV/0!	-	1.5344	-	-	-	#DIV/0!	1.5344	#DIV/0!
Charged multivesicular body protein 2b	Q8BJF9	Chmp2b	1	0	0.42	0.376751	-	-	-	-	1.4726	#DIV/0!	1.4726	#DIV/0!	-	1.5344	-	-	-	#DIV/0!	1.5344	#DIV/0!
Ras-related protein Rap-1b	Q99JI6	Rap1b	1	0	0.42	0.376751	-	-	-	-	1.4726	#DIV/0!	1.4726	#DIV/0!	-	1.5344	-	-	-	#DIV/0!	1.5344	#DIV/0!
rRNA 2'-O-methyltransferase fibrillarin	P35550	Fbl	1	0	0.42	0.376751	-	-	-	-	1.4726	#DIV/0!	1.4726	#DIV/0!	-	1.5344	-	-	-	#DIV/0!	1.5344	#DIV/0!
Catalase	P24270	Cat	1.1	0.137504	0.39	0.408935	-	-	-	-	2.9451	#DIV/0!	2.9451	#DIV/0!	1.7542	1.5344	-	-	-	0.155422	1.6443	9.45217
Tryptophan--tRNA ligase, cytoplasmic	P32921	Wars	1.2	0.263034	0.34	0.468521	-	-	-	-	5.8903	#DIV/0!	5.8903	#DIV/0!	5.2625	1.5344	-	-	-	2.63616	3.39845	77.5696
Apoptosis regulator BAX	Q07813	Bax	1.3	0.378512	0.52	0.283997	-	-	-	-	2.4543	#DIV/0!	2.4543	#DIV/0!	1.7542	1.5344	-	-	-	0.155422	1.6443	9.45217
Eukaryotic peptide chain release factor subunit 1	Q8BWY3	Etf1	1.4	0.485427	0.58	0.236572	-	-	-	-	1.4726	#DIV/0!	1.4726	#DIV/0!	0.58472	1.5344	-	-	-	0.671525	1.05956	63.3777
Rho guanine nucleotide exchange factor 1	Q61210	Arhgef1	1.5	0.584963	0.53	0.275724	-	-	-	-	6.3811	#DIV/0!	6.3811	#DIV/0!	8.1861	1.5344	-	-	-	4.70346	4.86025	96.7741
SNW domain-containing protein 1	Q9CSN1	Snw1	1.6	0.678072	0.62	0.207608	-	-	-	-	0.98171	#DIV/0!	0.98171	#DIV/0!	-	1.5344	-	-	-	#DIV/0!	1.5344	#DIV/0!
Electron transfer flavoprotein subunit beta	Q9DCW4	Etfb	1.6	0.678072	0.61	0.21467	-	-	-	-	2.4543	#DIV/0!	2.4543	#DIV/0!	2.3389	1.5344	-	-	-	0.568867	1.93665	29.3738
N(G),N(G)-dimethylarginine dimethylaminohydrolase 1	Q9CWS0	Ddah1	1.8	0.847997	0.59	0.229148	-	-	-	-	1.4726	#DIV/0!	1.4726	#DIV/0!	1.1694	1.5344	-	-	-	0.258094	1.3519	19.0912
Developmentally-regulated GTP-binding protein 2	Q9QXB9	Drg2	2	1	0.48	0.318759	-	-	-	-	1.9634	#DIV/0!	1.9634	#DIV/0!	2.3389	1.5344	-	-	-	0.568867	1.93665	29.3738
Legumain	O89017	Lgmn	2.2	1.1375	0.46	0.337242	-	-	-	-	1.4726	#DIV/0!	1.4726	#DIV/0!	1.7542	1.5344	-	-	-	0.155422	1.6443	9.45217
Coatomer subunit zeta-2	Q9JHH9	Copz2	2.3	1.20163	0.48	0.318759	-	-	-	-	1.9634	#DIV/0!	1.9634	#DIV/0!	1.7542	1.5344	1.151	-	-	0.305275	1.47987	20.6286
Sorting nexin-5	Q9D8U8	Snx5	2.6	1.37851	0.34	0.468521	-	-	-	-	1.4726	#DIV/0!	1.4726	#DIV/0!	2.3389	1.5344	-	-	-	0.568867	1.93665	29.3738
Uncharacterized protein FLJ45252 homolog	Q6PIU9	LOC102637099	2.6	1.37851	0.37	0.431798	-	-	-	-	1.9634	#DIV/0!	1.9634	#DIV/0!	2.3389	1.5344	1.151	-	-	0.606262	1.67477	36.1998
Poly(U)-binding-splicing factor PUF60	Q3UEB3	Puf60	3.1	1.63227	0.18	0.744727	-	-	-	-	2.4543	#DIV/0!	2.4543	#DIV/0!	4.6777	1.5344	-	1.2866	-	1.89038	2.49957	75.6284
Myotrophin	P62774	Mtpn	3.2	1.67807	0.15	0.823909	-	-	-	-	2.9451	#DIV/0!	2.9451	#DIV/0!	5.2625	1.5344	-	2.5732	-	1.92398	3.12337	61.5995
Endophilin-B1	Q9JK48	Sh3glb1	3.3	1.72247	0.3	0.522879	-	-	-	-	0.98171	#DIV/0!	0.98171	#DIV/0!	1.7542	1.5344	-	-	-	0.155422	1.6443	9.45217
Ras-related protein Rab-6A	P35279	Rab6a	3.3	1.72247	0.42	0.376751	-	-	-	-	0.98171	#DIV/0!	0.98171	#DIV/0!	0.58472	1.5344	1.151	-	-	0.477766	1.09004	43.8301
Tripeptidyl-peptidase 2	Q64514	Tpp2	3.4	1.76553	0.095	1.02228	1.1338	-	-	-	-	#DIV/0!	1.1338	#DIV/0!	2.3389	1.5344	-	-	-	0.568867	1.93665	29.3738
Ras-related protein Rab-2A	P53994	Rab2a	3.4	1.76553	0.25	0.60206	-	-	-	-	1.4726	#DIV/0!	1.4726	#DIV/0!	2.3389	1.5344	1.151	-	-	0.606262	1.67477	36.1998
SH3 domain-binding glutamic acid-rich-like protein 3	Q91VW3	Sh3bgrl3	4.3	2.10434	0.38	0.420216	-	-	-	-	0.49086	#DIV/0!	0.49086	#DIV/0!	0.58472	1.5344	-	-	-	0.671525	1.05956	63.3777
Dolichyl-diphosphooligosaccharide--protein glycosyltransferase subunit STT3B	Q3TDQ1	Stt3b	5.1	2.3505	0.09	1.04576	-	-	-	-	0.98171	#DIV/0!	0.98171	#DIV/0!	3.5083	1.5344	-	-	-	1.39576	2.52135	55.3576
NEDD8	P29595	Nedd8	5.3	2.40599	0.14	0.853872	-	-	-	-	0.98171	#DIV/0!	0.98171	#DIV/0!	2.3389	1.5344	-	-	1.3248	0.535343	1.7327	30.8964
Immunoglobulin-binding protein 1	Q61249	Igbp1	5.4	2.43296	0.21	0.677781	-	-	-	-	0.98171	#DIV/0!	0.98171	#DIV/0!	1.1694	1.5344	-	2.5732	-	0.728353	1.759	41.4072
Eukaryotic translation initiation factor 2 subunit 3, X-linked	Q9Z0N1	Eif2s3x	5.5	2.45943	0.24	0.619789	-	-	-	-	0.49086	#DIV/0!	0.49086	#DIV/0!	1.1694	1.5344	-	-	-	0.258094	1.3519	19.0912
Programmed cell death protein 10	Q8VE70	Pdcd10	5.7	2.51096	0.09	1.04576	-	-	-	-	0.98171	#DIV/0!	0.98171	#DIV/0!	2.9236	1.5344	1.151	-	-	0.932647	1.86967	49.8831
Nuclear protein localization protein 4 homolog	P60670	Nploc4	6.7	2.74416	0.15	0.823909	-	-	-	-	0.49086	#DIV/0!	0.49086	#DIV/0!	1.7542	1.5344	-	-	-	0.155422	1.6443	9.45217
Adenylate kinase isoenzyme 1	Q9R0Y5	Ak1	7.9	2.98185	0.095	1.02228	-	-	-	-	0.49086	#DIV/0!	0.49086	#DIV/0!	2.3389	1.5344	-	-	-	0.568867	1.93665	29.3738
Prolyl 3-hydroxylase 2	Q8CG71	Leprel1	9.1	3.18587	0.012	1.92082	1.1338	-	-	-	-	#DIV/0!	1.1338	#DIV/0!	1.1694	1.5344	2.302	1.2866	3.9743	1.16087	2.05334	56.5356
Nuclear transport factor 2	P61971	Nutf2	NA	NA	0.29	0.537602	-	-	-	-	-	#DIV/0!	#DIV/0!	#DIV/0!	-	1.5344	-	-	-	#DIV/0!	1.5344	#DIV/0!
26S proteasome non-ATPase regulatory subunit 4	O35226	Psmd4	NA	NA	0.16	0.79588	-	-	-	-	-	#DIV/0!	#DIV/0!	#DIV/0!	0.58472	1.5344	-	-	-	0.671525	1.05956	63.3777
Ubiquitin carboxyl-terminal hydrolase isozyme L3	Q9JKB1	Uchl3	NA	NA	0.086	1.0655	-	-	-	-	-	#DIV/0!	#DIV/0!	#DIV/0!	1.1694	1.5344	-	-	-	0.258094	1.3519	19.0912
SH3 domain-binding glutamic acid-rich-like protein	Q9JJU8	Sh3bgrl	NA	NA	0.014	1.85387	-	-	-	-	-	#DIV/0!	#DIV/0!	#DIV/0!	2.9236	1.5344	-	-	-	0.982313	2.229	44.0697
Tubulin-folding cofactor B	Q9D1E6	Tbcb	NA	NA	0.047	1.3279	-	-	-	-	-	#DIV/0!	#DIV/0!	#DIV/0!	1.1694	1.5344	1.151	-	-	0.21624	1.28493	16.8289
Eukaryotic translation initiation factor 3 subunit G	Q9Z1D1	Eif3g	NA	NA	0.047	1.3279	-	-	-	-	-	#DIV/0!	#DIV/0!	#DIV/0!	1.1694	1.5344	-	1.2866	-	0.186353	1.33013	14.0101
Procollagen galactosyltransferase 2	Q6NVG7	Colgalt2	NA	NA	0.014	1.85387	-	-	-	-	-	#DIV/0!	#DIV/0!	#DIV/0!	0.58472	1.5344	1.151	3.8598	-	1.43877	1.78248	80.7174
Calcium-binding protein 39	Q06138	Cab39	NA	NA	0.014	1.85387	-	-	-	-	-	#DIV/0!	#DIV/0!	#DIV/0!	-	1.5344	1.151	1.2866	3.9743	1.33462	1.98657	67.1822
Cullin-1	Q9WTX6	Cul1	0.1	-3.32193	0.00016	3.79588	-	-	-	-	6.872	#DIV/0!	6.872	#DIV/0!	-	0.7672	-	-	-	#DIV/0!	0.7672	#DIV/0!
Major vault protein	Q9EQK5	Mvp	0.3	-1.73697	0.075	1.12494	-	-	-	-	2.4543	#DIV/0!	2.4543	#DIV/0!	-	0.7672	-	-	-	#DIV/0!	0.7672	#DIV/0!
PEST proteolytic signal-containing nuclear protein	Q6P8I4	Pcnp	0.5	-1	0.25	0.60206	-	-	-	-	1.4726	#DIV/0!	1.4726	#DIV/0!	-	0.7672	-	-	-	#DIV/0!	0.7672	#DIV/0!
Very long-chain specific acyl-CoA dehydrogenase, mitochondrial	P50544	Acadvl	0.5	-1	0.25	0.60206	-	-	-	-	1.4726	#DIV/0!	1.4726	#DIV/0!	-	0.7672	-	-	-	#DIV/0!	0.7672	#DIV/0!
Puromycin-sensitive aminopeptidase	Q11011	Npepps	0.5	-1	0.013	1.88606	-	-	-	-	6.872	#DIV/0!	6.872	#DIV/0!	2.3389	0.7672	-	-	-	1.11136	1.55305	71.5598
Synaptic vesicle membrane protein VAT-1 homolog	Q62465	Vat1	0.6	-0.736966	0.12	0.920819	-	-	-	-	3.9268	#DIV/0!	3.9268	#DIV/0!	1.7542	0.7672	-	-	-	0.697914	1.2607	55.3593
Cordon-bleu protein-like 1	Q3UMF0	Cobll1	0.6	-0.736966	0.087	1.06048	-	-	-	-	4.9086	#DIV/0!	4.9086	#DIV/0!	2.3389	0.7672	-	-	-	1.11136	1.55305	71.5598
AP2-associated protein kinase 1	Q3UHJ0	Aak1	0.8	-0.321928	0.44	0.356547	-	-	-	-	0.98171	#DIV/0!	0.98171	#DIV/0!	-	0.7672	-	-	-	#DIV/0!	0.7672	#DIV/0!
CD2-associated protein	Q9JLQ0	Cd2ap	0.8	-0.321928	0.44	0.356547	-	-	-	-	0.98171	#DIV/0!	0.98171	#DIV/0!	-	0.7672	-	-	-	#DIV/0!	0.7672	#DIV/0!
Alpha-parvin	Q9EPC1	Parva	0.9	-0.152003	0.28	0.552842	-	-	-	-	2.9451	#DIV/0!	2.9451	#DIV/0!	1.7542	0.7672	-	-	-	0.697914	1.2607	55.3593
Sushi-repeat-containing protein SRPX	Q9R0M3	Srpx	1.3	0.378512	0.58	0.236572	-	-	-	-	1.4726	#DIV/0!	1.4726	#DIV/0!	1.1694	0.7672	-	-	-	0.284398	0.9683	29.3709
Golgin subfamily A member 5	Q9QYE6	Golga5	1.3	0.378512	0.54	0.267606	-	-	-	-	1.9634	#DIV/0!	1.9634	#DIV/0!	1.7542	0.7672	-	-	-	0.697914	1.2607	55.3593
Vesicle-fusing ATPase	P46460	Nsf	1.6	0.678072	0.54	0.267606	-	-	-	-	3.436	#DIV/0!	3.436	#DIV/0!	4.6777	0.7672	-	-	-	2.76514	2.72245	101.568
Protein phosphatase 1 regulatory subunit 7	Q3UM45	Ppp1r7	1.7	0.765535	0.59	0.229148	-	-	-	-	1.4726	#DIV/0!	1.4726	#DIV/0!	1.7542	0.7672	-	-	-	0.697914	1.2607	55.3593
Filamin-C	Q8VHX6	Flnc	2	1	0.34	0.468521	-	-	-	-	2.9451	#DIV/0!	2.9451	#DIV/0!	5.2625	0.7672	-	-	-	3.17866	3.01485	105.433
Thymosin beta-10	Q6ZWY8	Tmsb10	2	1	0.62	0.207608	-	-	-	-	0.98171	#DIV/0!	0.98171	#DIV/0!	-	0.7672	1.151	-	-	0.271388	0.9591	28.2961
ADP/ATP translocase 1	P48962	Slc25a4	2.1	1.07039	0.46	0.337242	-	-	-	-	1.4726	#DIV/0!	1.4726	#DIV/0!	2.3389	0.7672	-	-	-	1.11136	1.55305	71.5598
Hypoxanthine-guanine phosphoribosyltransferase	P00493	Hprt1	2.1	1.07039	0.59	0.229148	-	-	-	-	1.4726	#DIV/0!	1.4726	#DIV/0!	1.1694	0.7672	1.151	-	-	0.227085	1.0292	22.0642
Phosphatidylinositide phosphatase SAC1	Q9EP69	Sacm1l	2.3	1.20163	0.34	0.468521	-	-	-	-	2.9451	#DIV/0!	2.9451	#DIV/0!	4.6777	0.7672	-	1.2866	-	2.12373	2.24383	94.6474
Hsc70-interacting protein	Q99L47	St13	2.3	1.20163	0.43	0.366532	-	-	-	-	2.9451	#DIV/0!	2.9451	#DIV/0!	3.5083	0.7672	-	1.2866	1.3248	1.2179	1.72172	70.7373
Plastin-3	Q99K51	Pls3	2.6	1.37851	0.4	0.39794	-	-	-	-	2.4543	#DIV/0!	2.4543	#DIV/0!	2.9236	0.7672	-	-	2.6495	1.1739	2.11343	55.5447
Succinyl-CoA ligase [GDP-forming] subunit beta, mitochondrial	Q9Z2I8	Suclg2	2.7	1.43296	0.18	0.744727	-	-	-	-	2.4543	#DIV/0!	2.4543	#DIV/0!	5.8472	0.7672	-	-	-	3.5921	3.3072	108.615
3-ketoacyl-CoA thiolase A, peroxisomal	Q921H8	Acaa1a	2.9	1.53605	0.25	0.60206	-	-	-	-	1.4726	#DIV/0!	1.4726	#DIV/0!	3.5083	0.7672	-	-	-	1.93825	2.13775	90.6678
Inositol monophosphatase 1	O55023	Impa1	3.2	1.67807	0.3	0.522879	-	-	-	-	0.98171	#DIV/0!	0.98171	#DIV/0!	2.3389	0.7672	-	-	-	1.11136	1.55305	71.5598
Coagulation factor XIII A chain	Q8BH61	F13a1	4.3	2.10434	0.21	0.677781	-	-	-	-	0.98171	#DIV/0!	0.98171	#DIV/0!	2.3389	0.7672	1.151	-	-	0.819415	1.41903	57.7446
Periostin	Q62009	Postn	18	4.16993	0.00079	3.10237	-	-	-	-	0.49086	#DIV/0!	0.49086	#DIV/0!	8.1861	0.7672	-	-	-	5.24595	4.47665	117.185
Sequestosome-1	Q64337	Sqstm1	NA	NA	0.16	0.79588	-	-	-	-	-	#DIV/0!	#DIV/0!	#DIV/0!	1.1694	0.7672	-	-	-	0.284398	0.9683	29.3709
Suppressor of G2 allele of SKP1 homolog	Q9CX34	Sugt1	NA	NA	0.086	1.0655	-	-	-	-	-	#DIV/0!	#DIV/0!	#DIV/0!	1.7542	0.7672	-	-	-	0.697914	1.2607	55.3593
LIM and cysteine-rich domains protein 1	Q8VEE1	Lmcd1	NA	NA	0.0074	2.13077	-	-	-	-	-	#DIV/0!	#DIV/0!	#DIV/0!	4.093	0.7672	-	-	-	2.3517	2.4301	96.7736
Protein NDRG2	Q9QYG0	Ndrg2	NA	NA	0.025	1.60206	-	-	-	-	-	#DIV/0!	#DIV/0!	#DIV/0!	1.1694	0.7672	-	2.5732	1.3248	0.779296	1.45865	53.4258
Polymerase I and transcript release factor	O54724	Ptrf	0.09	-3.47393	0.00032	3.49485	-	-	-	-	6.3811	#DIV/0!	6.3811	#DIV/0!	0.58472	-	-	-	-	#DIV/0!	0.58472	#DIV/0!
Importin-7	Q9EPL8	Ipo7	0.2	-2.32193	0.075	1.12494	-	-	-	-	2.4543	#DIV/0!	2.4543	#DIV/0!	0.58472	-	-	-	-	#DIV/0!	0.58472	#DIV/0!
Serine/arginine repetitive matrix protein 2	Q8BTI8	Srrm2	0.2	-2.32193	0.039	1.40894	-	-	-	-	2.9451	#DIV/0!	2.9451	#DIV/0!	0.58472	-	-	-	-	#DIV/0!	0.58472	#DIV/0!
Enhancer of mRNA-decapping protein 4	Q3UJB9	Edc4	0.3	-1.73697	0.14	0.853872	-	-	-	-	1.9634	#DIV/0!	1.9634	#DIV/0!	0.58472	-	-	-	-	#DIV/0!	0.58472	#DIV/0!
Sideroflexin-3	Q91V61	Sfxn3	0.3	-1.73697	0.14	0.853872	-	-	-	-	1.9634	#DIV/0!	1.9634	#DIV/0!	0.58472	-	-	-	-	#DIV/0!	0.58472	#DIV/0!
Something about silencing protein 10	Q9JI13	Utp3	0.3	-1.73697	0.14	0.853872	-	-	-	-	1.9634	#DIV/0!	1.9634	#DIV/0!	0.58472	-	-	-	-	#DIV/0!	0.58472	#DIV/0!
Heat shock 70 kDa protein 1A	Q61696	Hspa1a	0.3	-1.73697	0.029	1.5376	-	-	27.104	-	-	#DIV/0!	27.104	#DIV/0!	-	-	8.057	-	-	#DIV/0!	8.057	#DIV/0!
Regulation of nuclear pre-mRNA domain-containing protein 1B	Q9CSU0	Rprd1b	0.4	-1.32193	0.25	0.60206	-	-	-	-	1.4726	#DIV/0!	1.4726	#DIV/0!	0.58472	-	-	-	-	#DIV/0!	0.58472	#DIV/0!
Bleomycin hydrolase	Q8R016	Blmh	0.4	-1.32193	0.018	1.74473	-	-	-	-	5.8903	#DIV/0!	5.8903	#DIV/0!	2.3389	-	-	-	-	#DIV/0!	2.3389	#DIV/0!
Guanine nucleotide-binding protein G(q) subunit alpha	P21279	Gnaq	0.5	-1	0.16	0.79588	-	-	-	-	2.4543	#DIV/0!	2.4543	#DIV/0!	1.1694	-	-	-	-	#DIV/0!	1.1694	#DIV/0!
Nuclear pore complex protein Nup93	Q8BJ71	Nup93	0.5	-1	0.46	0.337242	-	-	5.4208	-	-	#DIV/0!	5.4208	#DIV/0!	2.9236	-	-	-	-	#DIV/0!	2.9236	#DIV/0!
Cytoskeleton-associated protein 5	A2AGT5	Ckap5	0.5	-1	0.075	1.12494	-	-	-	-	2.4543	#DIV/0!	2.4543	#DIV/0!	-	-	-	1.2866	-	#DIV/0!	1.2866	#DIV/0!
Enoyl-CoA delta isomerase 1, mitochondrial	P42125	Eci1	0.6	-0.736966	0.44	0.356547	-	-	-	-	0.98171	#DIV/0!	0.98171	#DIV/0!	0.58472	-	-	-	-	#DIV/0!	0.58472	#DIV/0!
von Willebrand factor A domain-containing protein 5A	Q99KC8	Vwa5a	0.6	-0.736966	0.44	0.356547	-	-	-	-	0.98171	#DIV/0!	0.98171	#DIV/0!	0.58472	-	-	-	-	#DIV/0!	0.58472	#DIV/0!
KDEL motif-containing protein 1	Q9JHP7	Kdelc1	0.6	-0.736966	0.18	0.744727	-	-	-	-	2.9451	#DIV/0!	2.9451	#DIV/0!	1.7542	-	-	-	-	#DIV/0!	1.7542	#DIV/0!
Tumor protein D54	Q9CYZ2	Tpd52l2	0.7	-0.514573	0.28	0.552842	-	-	-	-	2.4543	#DIV/0!	2.4543	#DIV/0!	1.7542	-	-	-	-	#DIV/0!	1.7542	#DIV/0!
Protein SON	Q9QX47	Son	0.7	-0.514573	0.59	0.229148	3.4015	-	-	-	-	#DIV/0!	3.4015	#DIV/0!	2.3389	-	-	-	-	#DIV/0!	2.3389	#DIV/0!
Desmin	P31001	Des	0.7	-0.514573	0.019	1.72125	-	-	-	-	13.253	#DIV/0!	13.253	#DIV/0!	9.3555	-	-	-	-	#DIV/0!	9.3555	#DIV/0!
GDH/6PGL endoplasmic bifunctional protein	Q8CFX1	H6pd	0.7	-0.514573	0.14	0.853872	-	-	-	-	1.9634	#DIV/0!	1.9634	#DIV/0!	-	-	-	1.2866	-	#DIV/0!	1.2866	#DIV/0!
Inositol monophosphatase 3	Q80V26	Impad1	0.8	-0.321928	0.42	0.376751	-	-	-	-	1.4726	#DIV/0!	1.4726	#DIV/0!	1.1694	-	-	-	-	#DIV/0!	1.1694	#DIV/0!
Trifunctional enzyme subunit beta, mitochondrial	Q99JY0	Hadhb	0.8	-0.321928	0.42	0.376751	-	-	-	-	1.4726	#DIV/0!	1.4726	#DIV/0!	1.1694	-	-	-	-	#DIV/0!	1.1694	#DIV/0!
DnaJ homolog subfamily B member 11	Q99KV1	Dnajb11	0.8	-0.321928	0.28	0.552842	-	-	-	-	2.9451	#DIV/0!	2.9451	#DIV/0!	2.3389	-	-	-	-	#DIV/0!	2.3389	#DIV/0!
Coatomer subunit zeta-1	P61924	Copz1	0.8	-0.321928	0.068	1.16749	-	-	-	-	6.3811	#DIV/0!	6.3811	#DIV/0!	2.9236	-	2.302	-	-	0.439538	2.6128	16.8225
E3 UFM1-protein ligase 1	Q8CCJ3	Ufl1	0.9	-0.152003	0.25	0.60206	-	-	-	-	1.4726	#DIV/0!	1.4726	#DIV/0!	-	-	-	-	1.3248	#DIV/0!	1.3248	#DIV/0!
Dolichyl-diphosphooligosaccharide--protein glycosyltransferase subunit DAD1	P61804	Dad1	0.9	-0.152003	0.19	0.721246	-	-	-	-	3.436	#DIV/0!	3.436	#DIV/0!	1.7542	-	-	-	1.3248	0.303632	1.5395	19.7227
Pyridoxal-dependent decarboxylase domain-containing protein 1	Q99K01	Pdxdc1	1	0	0.4	0.39794	-	-	-	-	2.4543	#DIV/0!	2.4543	#DIV/0!	2.3389	-	-	-	-	#DIV/0!	2.3389	#DIV/0!
Exportin-2	Q9ERK4	Cse1l	1	0	0.39	0.408935	-	-	-	-	2.9451	#DIV/0!	2.9451	#DIV/0!	2.9236	-	-	-	-	#DIV/0!	2.9236	#DIV/0!
HBS1-like protein	Q69ZS7	Hbs1l	1	0	0.39	0.408935	-	-	-	-	2.9451	#DIV/0!	2.9451	#DIV/0!	2.9236	-	-	-	-	#DIV/0!	2.9236	#DIV/0!
Prolyl endopeptidase	Q9QUR6	Prep	1	0	0.37	0.431798	-	-	-	-	3.9268	#DIV/0!	3.9268	#DIV/0!	4.093	-	-	-	-	#DIV/0!	4.093	#DIV/0!
DNA damage-binding protein 1	Q3U1J4	Ddb1	1	0	0.28	0.552842	-	-	-	-	2.4543	#DIV/0!	2.4543	#DIV/0!	1.1694	-	-	1.2866	-	0.0828729	1.228	6.74861
Isoamyl acetate-hydrolyzing esterase 1 homolog	Q9DB29	Iah1	1.2	0.263034	0.62	0.207608	-	-	-	-	0.98171	#DIV/0!	0.98171	#DIV/0!	1.1694	-	-	-	-	#DIV/0!	1.1694	#DIV/0!
LIM domain-binding protein 3	Q9JKS4	Ldb3	1.2	0.263034	0.62	0.207608	-	-	-	-	0.98171	#DIV/0!	0.98171	#DIV/0!	1.1694	-	-	-	-	#DIV/0!	1.1694	#DIV/0!
Proteasome activator complex subunit 3	P61290	Psme3	1.2	0.263034	0.62	0.207608	-	-	-	-	0.98171	#DIV/0!	0.98171	#DIV/0!	1.1694	-	-	-	-	#DIV/0!	1.1694	#DIV/0!
V-type proton ATPase subunit E 1	P50518	Atp6v1e1	1.2	0.263034	0.62	0.207608	-	-	-	-	0.98171	#DIV/0!	0.98171	#DIV/0!	1.1694	-	-	-	-	#DIV/0!	1.1694	#DIV/0!
Dynamin-1	P39053	Dnm1	1.2	0.263034	0.58	0.236572	-	-	-	-	1.4726	#DIV/0!	1.4726	#DIV/0!	1.7542	-	-	-	-	#DIV/0!	1.7542	#DIV/0!
Transducin beta-like protein 2	Q9R099	Tbl2	1.2	0.263034	0.58	0.236572	-	-	-	-	1.4726	#DIV/0!	1.4726	#DIV/0!	1.7542	-	-	-	-	#DIV/0!	1.7542	#DIV/0!
Ubiquitin carboxyl-terminal hydrolase 14	Q9JMA1	Usp14	1.2	0.263034	0.58	0.236572	-	-	-	-	1.4726	#DIV/0!	1.4726	#DIV/0!	1.7542	-	-	-	-	#DIV/0!	1.7542	#DIV/0!
RuvB-like 1	P60122	Ruvbl1	1.2	0.263034	0.41	0.387216	-	-	-	-	1.9634	#DIV/0!	1.9634	#DIV/0!	1.1694	-	1.151	-	-	0.0130108	1.1602	1.12142
Death-associated protein 1	Q91XC8	Dap	1.2	0.263034	0.46	0.337242	-	4.7368	-	-	-	#DIV/0!	4.7368	#DIV/0!	-	-	5.755	-	-	#DIV/0!	5.755	#DIV/0!
Zinc transporter SLC39A7	Q31125	Slc39a7	1.3	0.378512	0.46	0.337242	-	4.7368	-	-	-	#DIV/0!	4.7368	#DIV/0!	-	-	3.453	1.2866	1.3248	1.23989	2.02147	61.3362
ATP-dependent Clp protease proteolytic subunit, mitochondrial	O88696	Clpp	1.4	0.485427	0.57	0.244125	-	-	-	-	3.436	#DIV/0!	3.436	#DIV/0!	4.6777	-	-	-	-	#DIV/0!	4.6777	#DIV/0!
26S proteasome non-ATPase regulatory subunit 11	Q8BG32	Psmd11	1.4	0.485427	0.48	0.318759	-	-	-	-	3.436	#DIV/0!	3.436	#DIV/0!	3.5083	-	-	-	1.3248	1.54397	2.41655	63.8914
Microtubule-actin cross-linking factor 1	Q9QXZ0	Macf1	1.4	0.485427	0.39	0.408935	-	-	-	-	2.9451	#DIV/0!	2.9451	#DIV/0!	1.7542	-	1.151	-	1.3248	0.310495	1.41	22.0209
Dynein light chain roadblock-type 1	P62627	Dynlrb1	1.5	0.584963	0.54	0.267606	-	-	-	-	1.9634	#DIV/0!	1.9634	#DIV/0!	1.7542	-	1.151	-	-	0.426527	1.4526	29.363
Ubiquilin-1	Q8R317	Ubqln1	1.5	0.584963	0.14	0.853872	13.606	-	-	-	-	#DIV/0!	13.606	#DIV/0!	5.8472	-	6.906	-	7.9486	1.05071	6.9006	15.2264
Peptidyl-prolyl cis-trans isomerase FKBP2	P45878	Fkbp2	1.6	0.678072	0.59	0.229148	-	-	-	-	1.4726	#DIV/0!	1.4726	#DIV/0!	2.3389	-	-	-	-	#DIV/0!	2.3389	#DIV/0!
Serine/threonine-protein phosphatase 2A activator	P58389	Ppp2r4	1.6	0.678072	0.59	0.229148	-	-	-	-	1.4726	#DIV/0!	1.4726	#DIV/0!	2.3389	-	-	-	-	#DIV/0!	2.3389	#DIV/0!
SWI/SNF complex subunit SMARCC1	P97496	Smarcc1	1.6	0.678072	0.59	0.229148	-	-	-	-	1.4726	#DIV/0!	1.4726	#DIV/0!	2.3389	-	-	-	-	#DIV/0!	2.3389	#DIV/0!
Glucosamine 6-phosphate N-acetyltransferase	Q9JK38	Gnpnat1	1.7	0.765535	0.5	0.30103	-	-	-	-	2.4543	#DIV/0!	2.4543	#DIV/0!	4.093	-	-	-	-	#DIV/0!	4.093	#DIV/0!
Glutathione peroxidase 1	P11352	Gpx1	1.8	0.847997	0.58	0.236572	-	-	-	-	0.98171	#DIV/0!	0.98171	#DIV/0!	1.7542	-	-	-	-	#DIV/0!	1.7542	#DIV/0!
Protein disulfide-isomerase A5	Q921X9	Pdia5	1.8	0.847997	0.58	0.236572	-	-	-	-	0.98171	#DIV/0!	0.98171	#DIV/0!	1.7542	-	-	-	-	#DIV/0!	1.7542	#DIV/0!
Collagen alpha-1(III) chain	P08121	Col3a1	1.8	0.847997	0.48	0.318759	-	-	-	-	1.9634	#DIV/0!	1.9634	#DIV/0!	3.5083	-	-	-	-	#DIV/0!	3.5083	#DIV/0!
Peptidyl-prolyl cis-trans isomerase NIMA-interacting 4	Q9CWW6	Pin4	1.9	0.925999	0.62	0.207608	-	-	-	-	0.98171	#DIV/0!	0.98171	#DIV/0!	0.58472	-	-	1.2866	-	0.496304	0.93566	53.0432
Cytochrome P450 20A1	Q8BKE6	Cyp20a1	2	1	0.46	0.337242	-	-	-	-	1.4726	#DIV/0!	1.4726	#DIV/0!	2.9236	-	-	-	-	#DIV/0!	2.9236	#DIV/0!
Eukaryotic translation initiation factor 1b	Q9CXU9	Eif1b	2	1	0.46	0.337242	-	-	-	-	1.4726	#DIV/0!	1.4726	#DIV/0!	2.9236	-	-	-	-	#DIV/0!	2.9236	#DIV/0!
Transcription elongation factor A protein 1	P10711	Tcea1	2.1	1.07039	0.37	0.431798	-	-	-	-	1.9634	#DIV/0!	1.9634	#DIV/0!	4.093	-	-	-	-	#DIV/0!	4.093	#DIV/0!
Vesicular integral-membrane protein VIP36	Q9DBH5	Lman2	2.2	1.1375	0.095	1.02228	-	1.5789	-	-	-	#DIV/0!	1.5789	#DIV/0!	3.5083	-	-	-	-	#DIV/0!	3.5083	#DIV/0!
Cysteine and glycine-rich protein 1	P97315	Csrp1	2.2	1.1375	0.48	0.318759	-	-	-	-	1.9634	#DIV/0!	1.9634	#DIV/0!	2.9236	-	-	-	1.3248	1.13052	2.1242	53.2211
Melanoma-derived growth regulatory protein	Q61865	Mia	2.2	1.1375	0.58	0.236572	-	-	-	-	1.4726	#DIV/0!	1.4726	#DIV/0!	0.58472	-	-	-	2.6495	1.46002	1.61711	90.2858
Cathepsin Z	Q9WUU7	Ctsz	2.3	1.20163	0.43	0.366532	-	-	-	-	2.9451	#DIV/0!	2.9451	#DIV/0!	4.093	-	-	1.2866	1.3248	1.60936	2.2348	72.0137
Calpain small subunit 1	O88456	Capns1	2.4	1.26303	0.56	0.251812	-	-	-	-	0.49086	#DIV/0!	0.49086	#DIV/0!	1.1694	-	-	-	-	#DIV/0!	1.1694	#DIV/0!
Methylmalonate-semialdehyde dehydrogenase [acylating], mitochondrial	Q9EQ20	Aldh6a1	2.4	1.26303	0.56	0.251812	-	-	-	-	0.49086	#DIV/0!	0.49086	#DIV/0!	1.1694	-	-	-	-	#DIV/0!	1.1694	#DIV/0!
Ras suppressor protein 1	Q01730	Rsu1	2.4	1.26303	0.56	0.251812	-	-	-	-	0.49086	#DIV/0!	0.49086	#DIV/0!	1.1694	-	-	-	-	#DIV/0!	1.1694	#DIV/0!
TSC22 domain family protein 4	Q9EQN3	Tsc22d4	2.4	1.26303	0.56	0.251812	-	-	-	-	0.49086	#DIV/0!	0.49086	#DIV/0!	1.1694	-	-	-	-	#DIV/0!	1.1694	#DIV/0!
Glutaredoxin-3	Q9CQM9	Glrx3	2.4	1.26303	0.42	0.376751	-	-	-	-	0.98171	#DIV/0!	0.98171	#DIV/0!	2.3389	-	-	-	-	#DIV/0!	2.3389	#DIV/0!
Proteasome activator complex subunit 1	P97371	Psme1	2.4	1.26303	0.42	0.376751	-	-	-	-	0.98171	#DIV/0!	0.98171	#DIV/0!	2.3389	-	-	-	-	#DIV/0!	2.3389	#DIV/0!
Proteasome subunit beta type-2	Q9R1P3	Psmb2	2.8	1.48543	0.46	0.337242	-	-	-	-	1.4726	#DIV/0!	1.4726	#DIV/0!	1.7542	-	2.302	-	-	0.387353	2.0281	19.0993
ATP-binding cassette sub-family E member 1	P61222	Abce1	3	1.58496	0.3	0.522879	-	-	-	-	0.98171	#DIV/0!	0.98171	#DIV/0!	2.9236	-	-	-	-	#DIV/0!	2.9236	#DIV/0!
Mitochondrial import inner membrane translocase subunit TIM16	Q9CQV1	Pam16	3	1.58496	0.3	0.522879	-	-	-	-	0.98171	#DIV/0!	0.98171	#DIV/0!	2.9236	-	-	-	-	#DIV/0!	2.9236	#DIV/0!
Leukocyte cell-derived chemotaxin 1	Q9Z1F6	Lect1	3	1.58496	0.15	0.823909	-	-	-	-	1.9634	#DIV/0!	1.9634	#DIV/0!	5.8472	-	-	-	-	#DIV/0!	5.8472	#DIV/0!
Long-chain specific acyl-CoA dehydrogenase, mitochondrial	P51174	Acadl	3.6	1.848	0.38	0.420216	-	-	-	-	0.49086	#DIV/0!	0.49086	#DIV/0!	1.7542	-	-	-	-	#DIV/0!	1.7542	#DIV/0!
Protein-L-isoaspartate(D-aspartate) O-methyltransferase	P23506	Pcmt1	4.2	2.07039	0.09	1.04576	2.2676	-	-	-	-	#DIV/0!	2.2676	#DIV/0!	0.58472	-	1.151	5.1463	2.6495	2.03785	2.38288	85.5204
Destrin	Q9R0P5	Dstn	4.5	2.16993	0.21	0.677781	-	-	-	-	1.9634	#DIV/0!	1.9634	#DIV/0!	2.3389	-	1.151	1.2866	3.9743	1.30404	2.1877	59.6076
Pannexin-3	Q8CEG0	Panx3	4.5	2.16993	0.00039	3.40894	7.9367	-	-	-	-	#DIV/0!	7.9367	#DIV/0!	2.3389	-	11.51	11.579	10.598	4.46748	9.00648	49.6029
Lanosterol 14-alpha demethylase	Q8K0C4	Cyp51a1	4.7	2.23266	0.38	0.420216	-	-	-	-	0.49086	#DIV/0!	0.49086	#DIV/0!	1.1694	-	1.151	-	-	0.0130108	1.1602	1.12142
SH3 domain-containing kinase-binding protein 1	Q8R550	Sh3kbp1	4.8	2.26303	0.24	0.619789	-	-	-	-	0.49086	#DIV/0!	0.49086	#DIV/0!	2.3389	-	-	-	-	#DIV/0!	2.3389	#DIV/0!
Liprin-beta-1	Q8C8U0	Ppfibp1	5.9	2.56071	0.058	1.23657	-	-	-	-	0.98171	#DIV/0!	0.98171	#DIV/0!	4.6777	-	1.151	-	-	2.49375	2.91435	85.5681
EGF-containing fibulin-like extracellular matrix protein 2	Q9WVJ9	Efemp2	8.6	3.10434	0.15	0.823909	-	-	-	-	0.49086	#DIV/0!	0.49086	#DIV/0!	1.7542	-	1.151	-	1.3248	0.310495	1.41	22.0209
Dehydrogenase/reductase SDR family member 11	Q3U0B3	Dhrs11	NA	NA	0.21	0.677781	2.2676	-	-	-	-	#DIV/0!	2.2676	#DIV/0!	-	-	-	-	-	#DIV/0!	#DIV/0!	#DIV/0!
Keratin, type II cytoskeletal 72	Q6IME9	Krt72	NA	NA	0.21	0.677781	2.2676	-	-	-	-	#DIV/0!	2.2676	#DIV/0!	-	-	-	-	-	#DIV/0!	#DIV/0!	#DIV/0!
ATPase family AAA domain-containing protein 3	Q925I1	Atad3	NA	NA	0.0093	2.03152	-	-	10.842	-	-	#DIV/0!	10.842	#DIV/0!	-	-	-	-	-	#DIV/0!	#DIV/0!	#DIV/0!
Structural maintenance of chromosomes protein 2	Q8CG48	Smc2	NA	NA	0.0093	2.03152	-	-	10.842	-	-	#DIV/0!	10.842	#DIV/0!	-	-	-	-	-	#DIV/0!	#DIV/0!	#DIV/0!
Transcription activator BRG1	Q3TKT4	Smarca4	NA	NA	0.0009	3.04576	-	-	16.262	-	-	#DIV/0!	16.262	#DIV/0!	-	-	-	-	-	#DIV/0!	#DIV/0!	#DIV/0!
Cytochrome b-c1 complex subunit Rieske, mitochondrial	Q9CR68	Uqcrfs1	NA	NA	0.21	0.677781	-	-	-	-	0.98171	#DIV/0!	0.98171	#DIV/0!	-	-	-	-	-	#DIV/0!	#DIV/0!	#DIV/0!
Inter-alpha-trypsin inhibitor heavy chain H2	Q61703	Itih2	NA	NA	0.21	0.677781	-	-	-	-	0.98171	#DIV/0!	0.98171	#DIV/0!	-	-	-	-	-	#DIV/0!	#DIV/0!	#DIV/0!
Phosphoglycolate phosphatase	Q8CHP8	Pgp	NA	NA	0.21	0.677781	-	-	-	-	0.98171	#DIV/0!	0.98171	#DIV/0!	-	-	-	-	-	#DIV/0!	#DIV/0!	#DIV/0!
Alpha-2-macroglobulin	Q61838	A2m	NA	NA	0.096	1.01773	-	-	-	-	1.4726	#DIV/0!	1.4726	#DIV/0!	-	-	-	-	-	#DIV/0!	#DIV/0!	#DIV/0!
BTB/POZ domain-containing protein KCTD12	Q6WVG3	Kctd12	NA	NA	0.096	1.01773	-	-	-	-	1.4726	#DIV/0!	1.4726	#DIV/0!	-	-	-	-	-	#DIV/0!	#DIV/0!	#DIV/0!
Cystatin-B	Q62426	Cstb	NA	NA	0.096	1.01773	-	-	-	-	1.4726	#DIV/0!	1.4726	#DIV/0!	-	-	-	-	-	#DIV/0!	#DIV/0!	#DIV/0!
DNA replication licensing factor MCM7	Q61881	Mcm7	NA	NA	0.096	1.01773	-	-	-	-	1.4726	#DIV/0!	1.4726	#DIV/0!	-	-	-	-	-	#DIV/0!	#DIV/0!	#DIV/0!
Emerin	O08579	Emd	NA	NA	0.096	1.01773	-	-	-	-	1.4726	#DIV/0!	1.4726	#DIV/0!	-	-	-	-	-	#DIV/0!	#DIV/0!	#DIV/0!
Laminin subunit gamma-1	P02468	Lamc1	NA	NA	0.096	1.01773	-	-	-	-	1.4726	#DIV/0!	1.4726	#DIV/0!	-	-	-	-	-	#DIV/0!	#DIV/0!	#DIV/0!
NAD(P) transhydrogenase, mitochondrial	Q61941	Nnt	NA	NA	0.096	1.01773	-	-	-	-	1.4726	#DIV/0!	1.4726	#DIV/0!	-	-	-	-	-	#DIV/0!	#DIV/0!	#DIV/0!
Retinoid-inducible serine carboxypeptidase	Q920A5	Scpep1	NA	NA	0.096	1.01773	-	-	-	-	1.4726	#DIV/0!	1.4726	#DIV/0!	-	-	-	-	-	#DIV/0!	#DIV/0!	#DIV/0!
Vitronectin	P29788	Vtn	NA	NA	0.096	1.01773	-	-	-	-	1.4726	#DIV/0!	1.4726	#DIV/0!	-	-	-	-	-	#DIV/0!	#DIV/0!	#DIV/0!
Importin-4	Q8VI75	Ipo4	NA	NA	0.044	1.35655	-	-	-	-	1.9634	#DIV/0!	1.9634	#DIV/0!	-	-	-	-	-	#DIV/0!	#DIV/0!	#DIV/0!
Troponin T, fast skeletal muscle	Q9QZ47	Tnnt3	NA	NA	0.044	1.35655	-	-	-	-	1.9634	#DIV/0!	1.9634	#DIV/0!	-	-	-	-	-	#DIV/0!	#DIV/0!	#DIV/0!
Ubiquitin-associated protein 2	Q91VX2	Ubap2	NA	NA	0.044	1.35655	-	-	-	-	1.9634	#DIV/0!	1.9634	#DIV/0!	-	-	-	-	-	#DIV/0!	#DIV/0!	#DIV/0!
[Protein ADP-ribosylarginine] hydrolase	P54923	Adprh	NA	NA	0.02	1.69897	-	-	-	-	2.4543	#DIV/0!	2.4543	#DIV/0!	-	-	-	-	-	#DIV/0!	#DIV/0!	#DIV/0!
Carboxylesterase 1C	P23953	Ces1c	NA	NA	0.02	1.69897	-	-	-	-	2.4543	#DIV/0!	2.4543	#DIV/0!	-	-	-	-	-	#DIV/0!	#DIV/0!	#DIV/0!
Integrin beta-3	O54890	Itgb3	NA	NA	0.02	1.69897	-	-	-	-	2.4543	#DIV/0!	2.4543	#DIV/0!	-	-	-	-	-	#DIV/0!	#DIV/0!	#DIV/0!
Fibrinogen gamma chain	Q8VCM7	Fgg	NA	NA	0.0093	2.03152	-	-	-	-	2.9451	#DIV/0!	2.9451	#DIV/0!	-	-	-	-	-	#DIV/0!	#DIV/0!	#DIV/0!
V-type proton ATPase subunit d 2	Q80SY3	Atp6v0d2	NA	NA	0.0093	2.03152	-	-	-	-	2.9451	#DIV/0!	2.9451	#DIV/0!	-	-	-	-	-	#DIV/0!	#DIV/0!	#DIV/0!
39S ribosomal protein L12, mitochondrial	Q9DB15	Mrpl12	NA	NA	0.0043	2.36653	-	-	-	-	3.436	#DIV/0!	3.436	#DIV/0!	-	-	-	-	-	#DIV/0!	#DIV/0!	#DIV/0!
Myc box-dependent-interacting protein 1	O08539	Bin1	NA	NA	0.0043	2.36653	-	-	-	-	3.436	#DIV/0!	3.436	#DIV/0!	-	-	-	-	-	#DIV/0!	#DIV/0!	#DIV/0!
Protein phosphatase 1G	Q61074	Ppm1g	NA	NA	0.0043	2.36653	-	-	-	-	3.436	#DIV/0!	3.436	#DIV/0!	-	-	-	-	-	#DIV/0!	#DIV/0!	#DIV/0!
UDP-N-acetylhexosamine pyrophosphorylase-like protein 1	Q3TW96	Uap1l1	NA	NA	0.002	2.69897	-	-	-	-	3.9268	#DIV/0!	3.9268	#DIV/0!	-	-	-	-	-	#DIV/0!	#DIV/0!	#DIV/0!
2,4-dienoyl-CoA reductase, mitochondrial	Q9CQ62	Decr1	NA	NA	0.29	0.537602	-	-	-	-	-	#DIV/0!	#DIV/0!	#DIV/0!	1.1694	-	-	-	-	#DIV/0!	1.1694	#DIV/0!
Bifunctional methylenetetrahydrofolate dehydrogenase/cyclohydrolase, mitochondrial	P18155	Mthfd2	NA	NA	0.29	0.537602	-	-	-	-	-	#DIV/0!	#DIV/0!	#DIV/0!	1.1694	-	-	-	-	#DIV/0!	1.1694	#DIV/0!
Muscleblind-like protein 1	Q9JKP5	Mbnl1	NA	NA	0.29	0.537602	-	-	-	-	-	#DIV/0!	#DIV/0!	#DIV/0!	1.1694	-	-	-	-	#DIV/0!	1.1694	#DIV/0!
Transmembrane protein 87A	Q8BXN9	Tmem87a	NA	NA	0.29	0.537602	-	-	-	-	-	#DIV/0!	#DIV/0!	#DIV/0!	1.1694	-	-	-	-	#DIV/0!	1.1694	#DIV/0!
182 kDa tankyrase-1-binding protein	P58871	Tnks1bp1	NA	NA	0.16	0.79588	-	-	-	-	-	#DIV/0!	#DIV/0!	#DIV/0!	1.7542	-	-	-	-	#DIV/0!	1.7542	#DIV/0!
Lamin-B receptor	Q3U9G9	Lbr	NA	NA	0.16	0.79588	-	-	-	-	-	#DIV/0!	#DIV/0!	#DIV/0!	1.7542	-	-	-	-	#DIV/0!	1.7542	#DIV/0!
Acetyl-CoA carboxylase 1	Q5SWU9	Acaca	NA	NA	0.086	1.0655	-	-	-	-	-	#DIV/0!	#DIV/0!	#DIV/0!	2.3389	-	-	-	-	#DIV/0!	2.3389	#DIV/0!
Peptidyl-prolyl cis-trans isomerase-like 1	Q9D0W5	Ppil1	NA	NA	0.086	1.0655	-	-	-	-	-	#DIV/0!	#DIV/0!	#DIV/0!	2.3389	-	-	-	-	#DIV/0!	2.3389	#DIV/0!
Purine nucleoside phosphorylase	P23492	Pnp	NA	NA	0.086	1.0655	-	-	-	-	-	#DIV/0!	#DIV/0!	#DIV/0!	2.3389	-	-	-	-	#DIV/0!	2.3389	#DIV/0!
Tetranectin	P43025	Clec3b	NA	NA	0.086	1.0655	-	-	-	-	-	#DIV/0!	#DIV/0!	#DIV/0!	2.3389	-	-	-	-	#DIV/0!	2.3389	#DIV/0!
U2 small nuclear ribonucleoprotein A'	P57784	Snrpa1	NA	NA	0.086	1.0655	-	-	-	-	-	#DIV/0!	#DIV/0!	#DIV/0!	2.3389	-	-	-	-	#DIV/0!	2.3389	#DIV/0!
Fibroblast growth factor 21	Q9JJN1	Fgf21	NA	NA	0.047	1.3279	-	-	-	-	-	#DIV/0!	#DIV/0!	#DIV/0!	2.9236	-	-	-	-	#DIV/0!	2.9236	#DIV/0!
Ran GTPase-activating protein 1	P46061	Rangap1	NA	NA	0.047	1.3279	-	-	-	-	-	#DIV/0!	#DIV/0!	#DIV/0!	2.9236	-	-	-	-	#DIV/0!	2.9236	#DIV/0!
OCIA domain-containing protein 1	Q9CRD0	Ociad1	NA	NA	0.025	1.60206	-	-	-	-	-	#DIV/0!	#DIV/0!	#DIV/0!	3.5083	-	-	-	-	#DIV/0!	3.5083	#DIV/0!
Proteasome subunit beta type-7	P70195	Psmb7	NA	NA	0.025	1.60206	-	-	-	-	-	#DIV/0!	#DIV/0!	#DIV/0!	3.5083	-	-	-	-	#DIV/0!	3.5083	#DIV/0!
Arf-GAP with Rho-GAP domain, ANK repeat and PH domain-containing protein 1	Q4LDD4	Arap1	NA	NA	0.16	0.79588	-	-	-	-	-	#DIV/0!	#DIV/0!	#DIV/0!	0.58472	-	-	2.5732	-	1.40607	1.57896	89.0502
